# Supplementary material for: Genetic diversity between local landraces and current breeding lines of pepper in China
Source: Sci Rep. 2023 Mar 11;13:4058. doi: 10.1038/s41598-023-29716-4 (PMC10008637; doi:10.1038/s41598-023-29716-4)
Supplement: Supplementary file 3 — Supplementary Table 1. [file 41598_2023_29716_MOESM3_ESM.xlsx]

## Sheet: qualitative character data
Serial No.	Accession	Plant habit	Stem Color	Stem pubescence	Leaf shape	Leaf color	Leaf pubescence	Peduncle attitude	Corolla color	Anther color	Stigma color	Stigma exertion	Fruit shape	Fruit color (before maturity)	Fruit color (at maturity)	Depth of stalk cavity	Fruit glossiness	Fruit texture of surface	Fruit shoulder shape	Calyx aspect	Fruit shape of apex	Fruit navel appendages	Fruit spiciness
GW003	V06C0012	semi-upright	green	weak	ovate	green	absent	drooping	white	blue-violet	white	longer than stamens	goat-horn	green	red	absent	absent	smooth	bulge	medium-enveloping	acute	present	mildly spicy
GW006	V06C0031	semi-upright	green	weak	ovate	green	weak	drooping	white	blue-violet	white	longer than stamens	goat-horn	green	red	medium	absent	medium wrinkled	Slightly concave	medium-enveloping	acute	absent	spicy
GW031	V06C0113	semi-upright	green	medium	ovate	green	weak	semi-drooping	white	yellow	white	longer than stamens	goat-horn	green	red	absent	absent	smooth	bulge	non-enveloping	acute	present	spicy
GW038	V06C0154	semi-upright	green	strong	ovate	green	medium	drooping	white	blue-violet	white	longer than stamens	lantern	green	red	deep	absent	slightly wrinkled	Slightly concave	non-enveloping	depressed with acute	present	medium spicy
GW040	V06C0157	semi-upright	green	medium	ovate	green	medium	erect	white	blue-violet	white	longer than stamens	goat-horn	greenish white	red	absent	absent	smooth	absent	enveloping	acute	present	spicy
GW046	V06C0164	upright	green·	weak	lanceolate	green	weak	drooping	white	blue-violet	white	longer than stamens	slender	green	red	absent	absent	slightly wrinkled	absent	enveloping	acute	present	spicy
GW062	V06C0244	semi-upright	green	medium	ovate	green	weak	drooping	white	blue-violet	white	longer than stamens	goat-horn	green	red	absent	absent	smooth	bulge	enveloping	acute	present	mildly spicy
GW065	V06C0257	semi-upright	anthocyanin coloration of nodes	medium	ovate	green	weak	drooping	white	blue-violet	white	longer than stamens	lantern	green	red	medium	absent	smooth	bulge	medium-enveloping	depressed with acute	present	spicy
GW066	V06C0272	semi-upright	anthocyanin coloration of nodes	weak	ovate	green	weak	drooping	white	blue-violet	white	longer than stamens	goat-horn	green	red	absent	present	strongly wrinkled	bulge	enveloping	acute	present	absent spicy
GW072	V06C0274	semi-upright	anthocyanin coloration of nodes	weak	lanceolate	green	weak	drooping	white	blue-violet	purple	longer than stamens	lantern	green	red	deep	absent	smooth	bulge	medium-enveloping	depressed	absent	spicy
GW073	V06C0299	semi-upright	anthocyanin coloration of nodes	weak	ovate	green	weak	semi-drooping	white	blue	white	equal to stamens	lantern	green	red	deep	absent	smooth	bulge	non-enveloping	depressed	absent	mildly spicy
GW082	V06C0302	semi-upright	anthocyanin coloration of nodes	weak	ovate	green	absent	drooping	white	blue-violet	white	equal to stamens	goat-horn	dark green	red	deep	absent	medium wrinkled	absent	enveloping	acute	present	mildly spicy
GW086	V06C0360	semi-upright	anthocyanin coloration of nodes	weak	lanceolate	green	absent	drooping	white	blue-violet	white	longer than stamens	goat-horn	dark green	red	shallow	absent	smooth	bulge	medium-enveloping	acute	absent	medium spicy
GW090	V06C0385	semi-upright	anthocyanin coloration of nodes	weak	ovate	green	absent	erect	white	blue	white	longer than stamens	lantern	dark green	red	deep	absent	slightly wrinkled	concave	non-enveloping	depressed	absent	absent spicy
GW097	V06C0404	semi-upright	anthocyanin coloration of nodes	absent	ovate	green	absent	semi-drooping	white	blue-violet	white	equal to stamens	ox-horn	light green	red	medium	absent	strongly wrinkled	concave	non-enveloping	acute	present	mildly spicy
GW098	V06C0441	semi-upright	anthocyanin coloration of nodes	weak	ovate	dark green	absent	erect	white	blue	white	longer than stamens	lantern	dark green	red	deep	absent	smooth	bulge	non-enveloping	rounded	present	absent spicy
GW102	V06C0445	semi-upright	anthocyanin coloration of nodes	weak	ovate	green	absent	semi-drooping	white	blue-violet	white	equal to stamens	ox-horn	green	red	absent	absent	slightly wrinkled	bulge	medium-enveloping	acute	present	spicy
GW104	V06C0463	upright	anthocyanin coloration of nodes	absent	ovate	green	absent	erect	white	blue-violet	white	longer than stamens	lantern	greenish yellow	dark red	deep	absent	smooth	bulge	non-enveloping	depressed	absent	absent spicy
GW106	V06C0465	semi-upright	green	weak	ovate	green	weak	drooping	purple	blue-violet	purple	longer than stamens	lantern	light green	red	deep	absent	slightly wrinkled	Slightly concave	non-enveloping	depressed	absent	medium spicy
GW107	V06C0488	semi-upright	green	weak	ovate	green	weak	erect	white	blue-violet	white	equal to stamens	goat-horn	dark green	red	absent	absent	smooth	bulge	enveloping	acute	present	spicy
GW117	V06C0490	upright	anthocyanin coloration of nodes	weak	ovate	green	absent	drooping	light purple	blue-violet	light purple	longer than stamens	lantern	light green	red	medium	present	slightly wrinkled	Slightly concave	non-enveloping	depressed	present	absent spicy
GW118	V06C0536	semi-upright	anthocyanin coloration of nodes	weak	ovate	green	weak	drooping	white	blue	white	longer than stamens	goat-horn	green	red	absent	absent	medium wrinkled	concave	enveloping	acute	absent	mildly spicy
GW120	V06C0541	semi-upright	green	weak	ovate	green	absent	drooping	white	blue	white	longer than stamens	ox-horn	green	red	shallow	absent	smooth	bulge	medium-enveloping	acute	present	spicy
GW129	V06C0548	semi-upright	green	weak	ovate	green	absent	semi-drooping	white	blue	white	longer than stamens	lantern	green	red	deep	absent	smooth	Slightly concave	non-enveloping	depressed	present	absent spicy
GW132	V06C0603	semi-upright	green	weak	ovate	green	weak	semi-drooping	white	blue	white	equal to stamens	lantern	green	red	deep	absent	smooth	Slightly concave	non-enveloping	depressed	present	medium spicy
GW141	V06C0621	semi-upright	green	absent	ovate	green	absent	erect	white	blue	white	shorter than stamens	lantern	green	red	deep	absent	smooth	Slightly concave	non-enveloping	depressed	present	absent spicy
GW142	V06C0652	semi-upright	green	weak	ovate	green	weak	drooping	white	blue	white	longer than stamens	helix	green	red	medium	absent	strongly wrinkled	bulge	medium-enveloping	acute	present	mildly spicy
GW143	V06C0656	semi-upright	green	weak	ovate	green	weak	erect	white	blue	white	longer than stamens	lantern	light green	red	medium	absent	smooth	concave	non-enveloping	depressed	absent	absent spicy
GW154	V06C0671	upright	green	medium	ovate	green	weak	drooping	white	purple	white	longer than stamens	ox-horn	light green	red	medium	absent	medium wrinkled	bulge	medium-enveloping	depressed with acute	present	spicy
GW160	V06C0686	upright	green	absent	ovate	green	absent	semi-drooping	white	blue	white	longer than stamens	lantern	green	dark red	deep	absent	smooth	concave	non-enveloping	depressed	present	absent spicy
GW169	V06C0694	prostrate	green	weak	lanceolate	green	absent	semi-drooping	white	blue-violet	white	longer than stamens	slender	green	red	absent	absent	smooth	absent	enveloping	acute	present	spicy
GW180	V06C0696	semi-upright	green	weak	ovate	green	weak	semi-drooping	white	blue	white	longer than stamens	lantern	green	red	deep	absent	slightly wrinkled	Slightly concave	non-enveloping	depressed	absent	mildly spicy
GW183	V06C0703	semi-upright	green	weak	ovate	dark green	weak	semi-drooping	white	blue	white	longer than stamens	cone	dark green	dark red	absent	absent	smooth	bulge	non-enveloping	acute	present	mildly spicy
GW192	V06C0754	semi-upright	green	strong	ovate	green	weak	drooping	white	blue-violet	white	equal to stamens	slender	dark green	dark red	absent	absent	slightly wrinkled	absent	enveloping	acute	present	medium spicy
GW194	V06C0755	semi-upright	green	weak	ovate	dark green	absent	semi-drooping	white	blue	white	equal to stamens	lantern	green	red	deep	absent	smooth	concave	non-enveloping	depressed	absent	mildly spicy
GW208	V06C0773	upright	green	weak	ovate	green	weak	semi-drooping	white	blue-violet	white	longer than stamens	goat-horn	green	red	shallow	absent	smooth	bulge	medium-enveloping	acute	present	spicy
GW213	V06C0781	upright	green	weak	ovate	green	absent	drooping	white	blue-violet	white	equal to stamens	ox-horn	green	red	medium	absent	smooth	bulge	non-enveloping	acute	present	spicy
GW221	V06C0787	semi-upright	green	weak	ovate	green	absent	semi-drooping	white	blue-violet	white	longer than stamens	lantern	light green	red	deep	absent	slightly wrinkled	concave	non-enveloping	depressed	present	mildly spicy
GW225	V06C0817	semi-upright	anthocyanin coloration of nodes	weak	ovate	dark green	absent	semi-drooping	white	blue	white	equal to stamens	lantern	green	red	medium	absent	smooth	concave	non-enveloping	depressed	absent	absent spicy
GW228	V06C0846	semi-upright	green	weak	ovate	green	absent	drooping	white	blue-violet	light purple	longer than stamens	goat-horn	light green	red	deep	absent	medium wrinkled	bulge	medium-enveloping	acute	present	spicy
GW234	V06C0870	semi-upright	anthocyanin coloration of nodes	weak	ovate	green	weak	erect	white	blue	white	longer than stamens	spherical	greenish white	red	absent	absent	smooth	bulge	medium-enveloping	rounded	present	spicy
GW237	V06C0882	upright	anthocyanin coloration of nodes	weak	ovate	green	absent	semi-drooping	white	blue-violet	white	longer than stamens	goat-horn	green	dark red	shallow	absent	slightly wrinkled	bulge	medium-enveloping	acute	present	spicy
GW246	V06C0888	semi-upright	green	weak	ovate	green	weak	erect	white	blue-violet	white	equal to stamens	lantern	dark green	red	deep	absent	medium wrinkled	concave	non-enveloping	depressed	present	absent spicy
GW247	V06C0896	semi-upright	anthocyanin coloration of nodes	weak	ovate	green	weak	semi-drooping	white	blue	white	equal to stamens	ox-horn	light green	red	medium	absent	slightly wrinkled	Slightly concave	non-enveloping	acute	present	medium spicy
GW250	V06C0934	semi-upright	green	weak	ovate	green	absent	semi-drooping	white	blue-violet	white	equal to stamens	goat-horn	greenish yellow	red	shallow	absent	smooth·	absent	enveloping	acute	present	medium spicy
GW258	V06C0959	semi-upright	green	weak	lanceolate	green	weak	drooping	white	blue-violet	light purple	longer than stamens	goat-horn	dark green	red	shallow	absent	slightly wrinkled	bulge	medium-enveloping	acute	present	spicy
GW259	V06C0970	semi-upright	green	weak	ovate	green	absent	semi-drooping	white	blue	white	longer than stamens	goat-horn	green	red	absent	absent	smooth	bulge	medium-enveloping	acute	present	mildly spicy
GW261	V06C0996	semi-upright	green	weak	ovate	green	weak	drooping	white	blue-violet	white	longer than stamens	ox-horn	green	red	absent	absent	slightly wrinkled	bulge	medium-enveloping	acute	present	mildly spicy
GW263	V06C1024	semi-upright	anthocyanin coloration of nodes	weak	ovate	green	absent	drooping	white	blue-violet	white	longer than stamens	ox-horn	green	red	shallow	present	slightly wrinkled	Slightly concave	non-enveloping	acute	present	mildly spicy
GW273	V06C1055	prostrate	green	weak	ovate	green	weak	erect	white	blue	white	longer than stamens	goat-horn	dark green	red	shallow	absent	medium wrinkled	bulge	non-enveloping	acute	absent	mildly spicy
GW278	V06C1066	semi-upright	green	weak	ovate	green	weak	semi-drooping	white	purple	purple	longer than stamens	goat-horn	green	red	shallow	absent	slightly wrinkled	bulge	medium-enveloping	acute	present	mildly spicy
GW280	V06C1094	prostrate	green	weak	ovate	green	weak	semi-drooping	white	blue-violet	white	longer than stamens	goat-horn	light green	red	shallow	absent	smooth	bulge	medium-enveloping	acute	present	medium spicy
GW284	V06C1110	prostrate	green	weak	ovate	green	weak	drooping	white	blue	white	longer than stamens	lantern	green	red	medium	absent	slightly wrinkled	Slightly concave	non-enveloping	depressed	absent	mildly spicy
GW289	V06C1113	upright	green	weak	ovate	green	absent	drooping	white	blue-violet	white	longer than stamens	ox-horn	light green	red	medium	absent	slightly wrinkled	bulge	medium-enveloping	acute	present	mildly spicy
GW291	V06C1123	upright	green	medium	lanceolate	green	weak	drooping	white	blue	white	longer than stamens	goat-horn	green	red	absent	absent	smooth	bulge	medium-enveloping	acute	absent	medium spicy
GW295	V06C1164	semi-upright	anthocyanin coloration of nodes	weak	ovate	green	weak	drooping	white	blue-violet	white	longer than stamens	goat-horn	light green	red	shallow	absent	medium wrinkled	bulge	medium-enveloping	acute	present	medium spicy
GW296	V06C1185	prostrate	green	weak	ovate	green	absent	drooping	white	blue-violet	white	longer than stamens	lantern	green	red	medium	absent	slightly wrinkled	bulge	non-enveloping	depressed	absent	mildly spicy
GW299	V06C1220	semi-upright	green	weak	ovate	green	weak	semi-drooping	white	blue	white	longer than stamens	goat-horn	green	red	absent	absent	smooth	bulge	medium-enveloping	acute	present	spicy
GW301	V06C1223	prostrate	green	absent	ovate	green	absent	semi-drooping	white	blue-violet	white	equal to stamens	ox-horn	dark green	red	absent	absent	smooth	bulge	medium-enveloping	rounded	present	mildly spicy
GW303	V06C1227	semi-upright	green	absent	ovate	green	weak	semi-drooping	white	blue	white	longer than stamens	teardrop	greenish white	orange	absent	absent	smooth	bulge	medium-enveloping	rounded	present	medium spicy
GW309	V06C1290	upright	green	weak	ovate	green	weak	semi-drooping	white	blue	white	equal to stamens	cone	green	red	absent	absent	smooth	bulge	non-enveloping	acute	present	mildly spicy
GW315	V06C1291	semi-upright	green	weak	ovate	green	absent	erect	white	blue	white	equal to stamens	lantern	green	red	deep	absent	smooth	Slightly concave	non-enveloping	depressed	present	absent spicy
GW323	V06C1297	semi-upright	anthocyanin coloration of nodes	medium	ovate	green	absent	semi-drooping	white	blue	white	equal to stamens	lantern	greenish yellow	red	deep	absent	smooth	concave	non-enveloping	depressed	absent	absent spicy
GW329	V06C1309	semi-upright	green	weak	ovate	green	absent	semi-drooping	white	blue	white	longer than stamens	ox-horn	light green	red	medium	absent	smooth	bulge	non-enveloping	rounded	present	mildly spicy
GW331	V06C1390	semi-upright	green	weak	ovate	green	absent	semi-drooping	white	blue-violet	white	longer than stamens	ox-horn	green	red	shallow	absent	smooth	Slightly concave	non-enveloping	acute	present	absent spicy
GW332	V06C1429	semi-upright	purple	weak	ovate	green	absent	semi-drooping	white	blue	white	longer than stamens	goat-horn	green	red	absent	absent	smooth	absent	enveloping	acute	present	mildly spicy
GW342	V06C1449	semi-upright	anthocyanin coloration of nodes	absent	ovate	green	absent	semi-drooping	white	blue	white	longer than stamens	lantern	green	red	medium	absent	slightly wrinkled	concave	non-enveloping	depressed	absent	absent spicy
GW349	V06C1493	upright	anthocyanin coloration of nodes	medium	ovate	dark green	weak	erect	white	blue	white	equal to stamens	finger	green	red	absent	absent	smooth	absent	enveloping	rounded	present	spicy
GW355	V06C1523	semi-upright	anthocyanin coloration of nodes	medium	ovate	green	weak	drooping	white	blue	light purple	longer than stamens	ox-horn	light green	red	shallow	absent	slightly wrinkled	bulge	medium-enveloping	acute	present	mildly spicy
GW357	V06C1546	semi-upright	anthocyanin coloration of nodes	medium	ovate	green	weak	semi-drooping	white	blue	light purple	longer than stamens	goat-horn	dark green	red	shallow	absent	slightly wrinkled	bulge	medium-enveloping	acute	present	mildly spicy
GW360	V06C1577	semi-upright	green	weak	ovate	green	weak	semi-drooping	white	blue-violet	white	longer than stamens	cone	green	red	medium	absent	slightly wrinkled	bulge	medium-enveloping	acute	present	mildly spicy
GW369	V06C1581	semi-upright	green	strong	ovate	dark green	weak	semi-drooping	white	blue-violet	white	longer than stamens	goat-horn	dark green	red	shallow	absent	slightly wrinkled	bulge	medium-enveloping	acute	present	mildly spicy
GW382	V06C1589	semi-upright	anthocyanin coloration of nodes	weak	ovate	dark green	weak	semi-drooping	white	blue	white	longer than stamens	lantern	green	yellow	deep	absent	smooth	Slightly concave	non-enveloping	depressed	present	absent spicy
GW385	V06C1591	semi-upright	anthocyanin coloration of nodes	weak	ovate	green	weak	semi-drooping	white	blue	white	longer than stamens	goat-horn	light green	red	shallow	absent	slightly wrinkled	absent	enveloping	acute	present	mildly spicy
GW389	V06C1601	semi-upright	green	weak	ovate	green	weak	semi-drooping	white	blue	white	longer than stamens	slender	dark green	red	absent	absent	slightly wrinkled	absent	enveloping	acute	present	mildly spicy
GW396	V06C1618	semi-upright	green	absent	ovate	green	absent	semi-drooping	white	purple	white	longer than stamens	goat-horn	green	red	medium	present	smooth	bulge	non-enveloping	acute	present	mildly spicy
GW404	V06C1635	semi-upright	anthocyanin coloration of nodes	weak	ovate	green	absent	drooping	white	blue	white	longer than stamens	lantern	green	red	medium	absent	smooth	bulge	non-enveloping	depressed	present	mildly spicy
GW406	V06C1672	semi-upright	anthocyanin coloration of nodes	medium	lanceolate	green	weak	drooping	white	blue-violet	white	longer than stamens	lantern	dark green	red	medium	absent	smooth	Slightly concave	non-enveloping	depressed	absent	mildly spicy
GW408	V06C1692	upright	green	weak	broad elliptic	green	absent	drooping	white	blue	white	longer than stamens	ox-horn	light green	red	shallow	absent	slightly wrinkled	bulge	non-enveloping	acute	present	mildly spicy
GW410	V06C1695	upright	green	medium	ovate	green	weak	drooping	white	blue-violet	white	longer than stamens	lantern	light green	red	deep	absent	slightly wrinkled	Slightly concave	non-enveloping	depressed	absent	mildly spicy
GW412	V06C1700	upright	green	medium	lanceolate	green	weak	semi-drooping	white	blue	white	longer than stamens	goat-horn	light green	red	shallow	present	slightly wrinkled	bulge	medium-enveloping	acute	present	mildly spicy
GW414	V06C1720	semi-upright	green	weak	lanceolate	green	weak	semi-drooping	white	purple	purple	longer than stamens	goat-horn	light green	red	medium	absent	slightly wrinkled	bulge	medium-enveloping	acute	present	mildly spicy
GW417	V06C1740	upright	green	medium	ovate	dark green	weak	semi-drooping	white	blue	white	longer than stamens	lantern	dark green	red	medium	absent	smooth	concave	non-enveloping	depressed	absent	absent spicy
GW421	V06C1756	semi-upright	green	weak	ovate	green	weak	semi-drooping	white	blue	white	equal to stamens	lantern	green	red	deep	absent	smooth	concave	non-enveloping	depressed	present	mildly spicy
GW422	V06C1763	semi-upright	green	weak	ovate	green	weak	drooping	white	blue-violet	white	shorter than stamens	ox-horn	green	red	shallow	absent	smooth	bulge	non-enveloping	acute	present	mildly spicy
GW424	V06C1773	semi-upright	深green	weak	ovate	dark green	weak	drooping	white	blue	white	equal to stamens	lantern	dark green	red	medium	absent	slightly wrinkled	concave	non-enveloping	depressed	present	mildly spicy
GW428	V06C1811	semi-upright	green	weak	ovate	green	weak	semi-drooping	white	blue-violet	white	longer than stamens	lantern	light green	red	deep	absent	slightly wrinkled	concave	non-enveloping	depressed with acute	present	mildly spicy
GW433	V06C1864	semi-upright	anthocyanin coloration of nodes	weak	ovate	green	absent	semi-drooping	white	blue	white	longer than stamens	cone	light green	dark red	medium	absent	smooth	Slightly concave	non-enveloping	acute	present	absent spicy
GW439	V06C1881	semi-upright	green	weak	ovate	green	absent	erect	white	blue	light purple	longer than stamens	ox-horn	green	red	medium	absent	smooth	bulge	non-enveloping	acute	present	absent spicy
GW440	V06C1892	semi-upright	green	weak	ovate	green	weak	semi-drooping	light green	purple	white	longer than stamens	lantern	light green	yellow	deep	absent	strongly wrinkled	bulge	non-enveloping	depressed	absent	spicy
GW446	2019P157	semi-upright	anthocyanin coloration of nodes	medium	ovate	green	weak	erect	white	blue	white	longer than stamens	goat-horn	light yellow	orange	absent	absent	smooth	absent	enveloping	acute	present	spicy
GW447	2019P158	semi-upright	紫	weak	ovate	green	absent	erect	purple	purple	purple	longer than stamens	spherical	purple	red	absent	absent	smooth	bulge	medium-enveloping	rounded	present	mildly spicy
GW448	2019P159	semi-upright	anthocyanin coloration of nodes	weak	ovate	green	weak	erect	white	blue-violet	white	longer than stamens	goat-horn	dark green	red	absent	absent	smooth	absent	enveloping	acute	present	medium spicy
GW450	2019P162	semi-upright	anthocyanin coloration of nodes	weak	ovate	dark green	absent	erect	white	blue-violet	white	longer than stamens	cone	green	red	absent	absent	smooth	bulge	non-enveloping	acute	present	medium spicy
B022		upright	green	absent	ovate	green	absent	drooping	white	yellow	white	longer than stamens	lantern	green	red	medium	absent	smooth	Slightly concave	non-enveloping	depressed	present	absent spicy
B023		semi-upright	green	weak	ovate	green	absent	erect	white	blue-violet	white	longer than stamens	lantern	dark green	dark red	deep	absent	smooth	concave	non-enveloping	depressed	absent	absent spicy
B025		semi-upright	green	weak	ovate	green	absent	erect	white	blue	white	longer than stamens	lantern	dark green	dark red	deep	absent	slightly wrinkled	concave	non-enveloping	depressed	present	mildly spicy
B030		semi-upright	green	weak	ovate	green	absent	erect	white	blue	white	longer than stamens	lantern	purple	red	deep	absent	smooth	concave	non-enveloping	depressed	present	absent spicy
B035		semi-upright	anthocyanin coloration of nodes	weak	ovate	green	absent	erect	white	blue-violet	white	longer than stamens	goat-horn	green	red	absent	absent	slightly wrinkled	absent	enveloping	acute	present	mildly spicy
B043		upright	anthocyanin coloration of nodes	weak	ovate	green	weak	erect	white	blue-violet	white	longer than stamens	ox-horn	greenish yellow	orange	medium	absent	smooth	bulge	medium-enveloping	acute	absent	mildly spicy
B045		semi-upright	anthocyanin coloration of nodes	weak	ovate	green	absent	erect	white	blue	light purple	longer than stamens	helix	dark green	red	shallow	absent	strongly wrinkled	bulge	medium-enveloping	acute	present	mildly spicy
B066		semi-upright	深green	weak	ovate	dark green	weak	erect	white	blue-violet	white	longer than stamens	ox-horn	green	red	shallow	absent	strongly wrinkled	bulge	medium-enveloping	acute	present	mildly spicy
B073		semi-upright	green	weak	ovate	green	absent	semi-drooping	white	blue	white	longer than stamens	ox-horn	green	red	shallow	absent	slightly wrinkled	bulge	non-enveloping	acute	present	absent spicy
B095		semi-upright	anthocyanin coloration of nodes	weak	ovate	green	weak	semi-drooping	white	blue-violet	white	longer than stamens	ox-horn	light green	red	shallow	absent	slightly wrinkled	absent	medium-enveloping	acute	present	mildly spicy
B104		semi-upright	anthocyanin coloration of nodes	weak	ovate	green	absent	semi-drooping	white	blue	white	longer than stamens	ox-horn	light green	red	medium	absent	slightly wrinkled	bulge	medium-enveloping	acute	present	absent spicy
B111		semi-upright	anthocyanin coloration of nodes	weak	ovate	green	absent	drooping	white	blue-violet	white	longer than stamens	ox-horn	green	red	shallow	absent	smooth	bulge	medium-enveloping	acute	present	spicy
B130		semi-upright	anthocyanin coloration of nodes	absent	ovate	green	absent	drooping	white	blue-violet	white	longer than stamens	slender	green	red	absent	absent	smooth	absent	enveloping	acute	present	spicy
B131		semi-upright	anthocyanin coloration of nodes	weak	lanceolate	dark green	weak	drooping	white	blue-violet	white	longer than stamens	slender	light green	red	absent	absent	slightly wrinkled	bulge	enveloping	acute	present	medium spicy
B138		semi-upright	green	weak	lanceolate	green	absent	drooping	white	blue-violet	light purple	longer than stamens	slender	light green	red	absent	absent	medium wrinkled	absent	enveloping	acute	present	mildly spicy
B146		semi-upright	green	absent	ovate	green	absent	drooping	white	blue-violet	white	longer than stamens	slender	green	red	absent	absent	slightly wrinkled	absent	enveloping	acute	present	medium spicy
B147		semi-upright	green	weak	ovate	green	absent	drooping	white	blue-violet	white	longer than stamens	slender	dark green	red	absent	absent	medium wrinkled	bulge	enveloping	acute	present	medium spicy
B148		semi-upright	green	medium	ovate	green	absent	drooping	white	blue-violet	white	longer than stamens	slender	light green	red	absent	present	strongly wrinkled	bulge	enveloping	acute	present	mildly spicy
B153		semi-upright	green	medium	broad elliptic	green	absent	drooping	white	blue-violet	purple	longer than stamens	slender	green	red	absent	absent	medium wrinkled	bulge	medium-enveloping	acute	present	mildly spicy
B160		upright	green	weak	ovate	green	absent	drooping	white	blue	white	equal to stamens	helix	dark green	red	shallow	absent	smooth	Slightly concave	non-enveloping	acute	present	mildly spicy
B169		semi-upright	green	weak	ovate	green	absent	drooping	white	blue-violet	white	equal to stamens	goat-horn	green	red	shallow	absent	slightly wrinkled	absent	enveloping	acute	present	mildly spicy
B183		prostrate	anthocyanin coloration of nodes	weak	ovate	green	absent	drooping	white	blue-violet	white	longer than stamens	lantern	green	red	deep	absent	smooth	bulge	medium-enveloping	depressed with acute	present	medium spicy
B210		prostrate	green	weak	ovate	green	absent	drooping	white	purple	white	longer than stamens	lantern	greenish yellow	orange	medium	absent	slightly wrinkled	Slightly concave	non-enveloping	acute	present	medium spicy
B215		semi-upright	anthocyanin coloration of nodes	weak	lanceolate	green	absent	drooping	white	blue-violet	white	longer than stamens	lantern	dark green	red	deep	absent	slightly wrinkled	bulge	medium-enveloping	acute	present	medium spicy
B217		semi-upright	green	weak	ovate	green	absent	drooping	white	blue	white	longer than stamens	lantern	green	red	deep	absent	slightly wrinkled	bulge	medium-enveloping	depressed with acute	absent	medium spicy
B218		semi-upright	green	weak	ovate	green	absent	drooping	white	blue-violet	white	longer than stamens	lantern	green	red	deep	absent	slightly wrinkled	bulge	medium-enveloping	depressed	absent	medium spicy
B222		semi-upright	green	weak	ovate	green	absent	drooping	white	blue-violet	purple	longer than stamens	lantern	green	red	deep	absent	slightly wrinkled	Slightly concave	non-enveloping	depressed	absent	spicy
B224		prostrate	anthocyanin coloration of nodes	weak	lanceolate	green	absent	drooping	white	blue-violet	white	longer than stamens	lantern	green	red	deep	absent	slightly wrinkled	Slightly concave	non-enveloping	depressed with acute	present	medium spicy
B227		semi-upright	green	medium	ovate	green	weak	semi-drooping	white	blue	white	longer than stamens	lantern	green	red	deep	absent	medium wrinkled	concave	non-enveloping	depressed	absent	absent spicy
B242		semi-upright	green	absent	lanceolate	green	absent	erect	white	blue	white	longer than stamens	lantern	green	red	shallow	absent	smooth	concave	non-enveloping	depressed	present	absent spicy
B247		semi-upright	green	absent	ovate	green	absent	erect	white	blue	white	equal to stamens	lantern	green	red	medium	absent	slightly wrinkled	Slightly concave	non-enveloping	depressed	present	absent spicy
B262		semi-upright	green	weak	ovate	green	absent	erect	white	yellow	white	equal to stamens	lantern	green	yellow	shallow	absent	smooth	concave	non-enveloping	depressed	absent	absent spicy
B266		semi-upright	green	absent	ovate	green	absent	erect	white	yellow	white	equal to stamens	lantern	green	red	medium	absent	smooth	Slightly concave	non-enveloping	depressed	absent	absent spicy
B275		upright	anthocyanin coloration of nodes	weak	ovate	green	absent	semi-drooping	white	blue	white	equal to stamens	lantern	green	yellow	shallow	absent	slightly wrinkled	concave	non-enveloping	depressed	absent	absent spicy
B282		semi-upright	green	absent	lanceolate	green	absent	erect	white	yellow	white	equal to stamens	lantern	dark green	dark red	medium	absent	smooth	concave	non-enveloping	depressed	present	absent spicy
B305		semi-upright	anthocyanin coloration of nodes	weak	ovate	green	absent	erect	white	yellow	white	equal to stamens	lantern	greenish yellow	yellow	shallow	absent	smooth	concave	non-enveloping	depressed	absent	absent spicy
B311		semi-upright	green	weak	ovate	green	absent	erect	white	blue-violet	white	equal to stamens	ox-horn	green	red	absent	absent	slightly wrinkled	bulge	medium-enveloping	acute	absent	mildly spicy
B315		semi-upright	anthocyanin coloration of nodes	weak	ovate	green	weak	erect	white	blue	white	equal to stamens	ox-horn	green	yellow	absent	absent	medium wrinkled	bulge	medium-enveloping	acute	present	absent spicy
B340		upright	anthocyanin coloration of nodes	weak	ovate	green	absent	semi-drooping	white	blue	white	longer than stamens	ox-horn	light green	red	medium	absent	medium wrinkled	Slightly concave	non-enveloping	rounded	present	absent spicy
B344		semi-upright	anthocyanin coloration of nodes	weak	ovate	green	absent	erect	white	blue-violet	white	longer than stamens	ox-horn	light green	red	medium	absent	strongly wrinkled	bulge	non-enveloping	rounded	absent	absent spicy
B347		prostrate	anthocyanin coloration of nodes	weak	ovate	green	absent	semi-drooping	white	blue-violet	white	longer than stamens	ox-horn	greenish yellow	red	medium	absent	slightly wrinkled	bulge	non-enveloping	rounded	absent	absent spicy
B353		semi-upright	anthocyanin coloration of nodes	weak	ovate	green	absent	semi-drooping	white	blue	white	longer than stamens	ox-horn	light green	red	medium	absent	slightly wrinkled	bulge	medium-enveloping	acute	present	mildly spicy
B354		semi-upright	anthocyanin coloration of nodes	medium	ovate	green	weak	drooping	white	blue-violet	white	equal to stamens	ox-horn	green	red	shallow	absent	slightly wrinkled	bulge	medium-enveloping	acute	present	mildly spicy
B355		semi-upright	green	weak	ovate	green	weak	semi-drooping	white	blue	purple	longer than stamens	ox-horn	dark green	red	shallow	absent	slightly wrinkled	bulge	medium-enveloping	acute	absent	mildly spicy
B356		semi-upright	green	weak	ovate	light green	weak	semi-drooping	white	blue-violet	purple	longer than stamens	ox-horn	light green	red	shallow	absent	smooth	concave	non-enveloping	rounded	present	absent spicy
B359		semi-upright	anthocyanin coloration of nodes	weak	ovate	green	absent	semi-drooping	white	blue	white	longer than stamens	ox-horn	purple	red	shallow	absent	slightly wrinkled	bulge	medium-enveloping	acute	absent	absent spicy
B362		semi-upright	green	absent	ovate	green	absent	semi-drooping	white	blue	white	longer than stamens	ox-horn	dark green	red	shallow	absent	slightly wrinkled	bulge	non-enveloping	acute	present	mildly spicy
B366		semi-upright	green	absent	lanceolate	green	absent	drooping	white	blue	light purple	longer than stamens	ox-horn	green	red	absent	absent	slightly wrinkled	absent	enveloping	acute	present	spicy
B379		semi-upright	anthocyanin coloration of nodes	strong	ovate	green	medium	semi-drooping	white	blue-violet	white	longer than stamens	ox-horn	green	red	shallow	absent	smooth	bulge	non-enveloping	acute	present	absent spicy
B380		semi-upright	anthocyanin coloration of nodes	weak	ovate	green	absent	erect	white	blue	white	equal to stamens	ox-horn	light green	red	absent	absent	slightly wrinkled	bulge	medium-enveloping	acute	present	mildly spicy
B396		semi-upright	anthocyanin coloration of nodes	absent	ovate	green	absent	semi-drooping	white	blue	white	longer than stamens	cone	green	red	absent	absent	smooth	Slightly concave	non-enveloping	rounded	absent	mildly spicy
B412		semi-upright	anthocyanin coloration of nodes	weak	ovate	green	weak	semi-drooping	white	blue-violet	white	longer than stamens	ox-horn	greenish yellow	yellow	shallow	absent	smooth	bulge	medium-enveloping	acute	absent	absent spicy
B416		upright	green	weak	ovate	green	absent	semi-drooping	white	blue-violet	white	equal to stamens	lantern	dark green	red	medium	absent	smooth	concave	non-enveloping	depressed	absent	absent spicy
B432		semi-upright	anthocyanin coloration of nodes	weak	ovate	green	weak	semi-drooping	white	blue	white	equal to stamens	lantern	green	red	medium	absent	smooth	bulge	non-enveloping	depressed	absent	absent spicy
B439		semi-upright	anthocyanin coloration of nodes	weak	ovate	green	weak	semi-drooping	white	blue	white	longer than stamens	ox-horn	light green	red	shallow	absent	slightly wrinkled	bulge	medium-enveloping	acute	present	absent spicy
B451		semi-upright	anthocyanin coloration of nodes	weak	lanceolate	green	absent	drooping	white	blue-violet	white	longer than stamens	slender	green	red	absent	absent	strongly wrinkled	bulge	medium-enveloping	acute	present	medium spicy
B462		semi-upright	anthocyanin coloration of nodes	weak	ovate	green	weak	drooping	white	blue-violet	white	longer than stamens	ox-horn	greenish yellow	red	shallow	absent	smooth	bulge	non-enveloping	acute	present	absent spicy
B465		semi-upright	anthocyanin coloration of nodes	weak	ovate	green	absent	semi-drooping	white	blue-violet	white	equal to stamens	lantern	dark green	red	medium	absent	smooth	Slightly concave	non-enveloping	depressed	absent	absent spicy
B476		semi-upright	green	medium	ovate	green	weak	drooping	white	blue	light purple	longer than stamens	lantern	green	red	deep	absent	smooth	Slightly concave	non-enveloping	depressed	absent	mildly spicy
B483		semi-upright	green	weak	lanceolate	green	weak	drooping	white	blue-violet	white	longer than stamens	lantern	dark green	red	deep	absent	slightly wrinkled	bulge	non-enveloping	depressed	absent	mildly spicy
B487		semi-upright	anthocyanin coloration of nodes	medium	ovate	green	weak	semi-drooping	white	blue-violet	white	equal to stamens	lantern	green	red	deep	absent	slightly wrinkled	concave	non-enveloping	depressed	present	absent spicy
B488		semi-upright	green	medium	lanceolate	green	weak	erect	white	blue-violet	white	longer than stamens	goat-horn	dark green	red	absent	absent	smooth	absent	enveloping	acute	present	spicy
B502		upright	green	absent	ovate	green	absent	semi-drooping	white	blue-violet	white	longer than stamens	cone	green	red	medium	absent	smooth	bulge	non-enveloping	rounded	absent	absent spicy
B507		upright	green	absent	ovate	green	absent	semi-drooping	white	blue	white	equal to stamens	ox-horn	green	red	medium	absent	smooth	bulge	non-enveloping	rounded	absent	absent spicy
B518		semi-upright	green	weak	ovate	green	absent	semi-drooping	white	blue-violet	white	longer than stamens	lantern	green	red	deep	absent	slightly wrinkled	concave	non-enveloping	depressed	absent	spicy
B525		semi-upright	anthocyanin coloration of nodes	absent	ovate	green	absent	semi-drooping	white	blue	white	longer than stamens	lantern	green	red	medium	absent	slightly wrinkled	concave	non-enveloping	depressed	absent	spicy
B527		upright	green	weak	ovate	green	absent	drooping	white	blue	purple	longer than stamens	lantern	green	red	deep	absent	smooth	concave	non-enveloping	depressed	absent	spicy
B534		prostrate	green	weak	ovate	green	absent	drooping	white	blue-violet	light purple	longer than stamens	lantern	dark green	red	deep	absent	slightly wrinkled	bulge	non-enveloping	depressed	absent	spicy
B544		semi-upright	green	weak	ovate	green	absent	drooping	white	blue-violet	light purple	longer than stamens	lantern	light green	red	deep	absent	slightly wrinkled	bulge	non-enveloping	depressed	absent	spicy
B563		semi-upright	green	absent	ovate	green	absent	drooping	white	blue-violet	white	equal to stamens	goat-horn	green	red	absent	absent	smooth	bulge	medium-enveloping	acute	present	spicy
B579		semi-upright	green	weak	ovate	green	absent	semi-drooping	white	blue-violet	light purple	equal to stamens	ox-horn	green	red	medium	absent	smooth	concave	non-enveloping	rounded	absent	spicy
B580		semi-upright	green	weak	lanceolate	green	weak	drooping	light green	blue	light purple	longer than stamens	slender	light green	red	absent	absent	smooth	bulge	medium-enveloping	acute	present	spicy
B585		semi-upright	green	weak	lanceolate	green	weak	drooping	white	blue-violet	purple	longer than stamens	slender	green	red	absent	absent	slightly wrinkled	absent	enveloping	acute	absent	absent spicy
B596		semi-upright	green	weak	ovate	green	absent	semi-drooping	white	blue-violet	light purple	longer than stamens	ox-horn	green	red	shallow	absent	smooth	Slightly concave	non-enveloping	rounded	absent	mildly spicy
B597		semi-upright	anthocyanin coloration of nodes	weak	ovate	green	weak	semi-drooping	white	blue-violet	white	longer than stamens	slender	green	red	absent	absent	medium wrinkled	absent	enveloping	acute	present	spicy
B603		semi-upright	green	medium	lanceolate	green	weak	drooping	white	blue-violet	white	longer than stamens	slender	green	red	absent	absent	slightly wrinkled	absent	enveloping	acute	present	spicy
B628		semi-upright	green	weak	ovate	green	weak	semi-drooping	white	blue-violet	white	equal to stamens	lantern	green	red	medium	absent	smooth	concave	non-enveloping	depressed	absent	absent spicy
B640		upright	green	weak	ovate	dark green	absent	erect	white	blue	white	longer than stamens	lantern	purple	red	shallow	absent	slightly wrinkled	concave	non-enveloping	depressed	absent	absent spicy
B644		semi-upright	anthocyanin coloration of nodes	weak	ovate	green	absent	semi-drooping	white	blue	white	longer than stamens	lantern	greenish white	orange	medium	absent	smooth	concave	non-enveloping	depressed	absent	absent spicy
B647		semi-upright	green	weak	ovate	green	absent	semi-drooping	white	blue	light purple	longer than stamens	ox-horn	greenish yellow	red	medium	absent	slightly wrinkled	concave	non-enveloping	depressed	present	absent spicy
B655		semi-upright	green	weak	ovate	purple	absent	semi-drooping	white	blue	white	shorter than stamens	lantern	dark green	red	shallow	absent	smooth	concave	non-enveloping	depressed	absent	absent spicy
B662		semi-upright	anthocyanin coloration of nodes	medium	ovate	green	absent	drooping	white	blue	white	equal to stamens	lantern	green	red	deep	absent	slightly wrinkled	Slightly concave	non-enveloping	depressed with acute	present	medium spicy
B669		prostrate	anthocyanin coloration of nodes	weak	ovate	green	absent	drooping	white	blue	white	longer than stamens	lantern	green	red	deep	absent	slightly wrinkled	Slightly concave	non-enveloping	depressed with acute	present	absent spicy
B676		prostrate	anthocyanin coloration of nodes	weak	ovate	green	absent	drooping	white	blue-violet	white	longer than stamens	lantern	green	red	deep	absent	slightly wrinkled	Slightly concave	non-enveloping	depressed with acute	present	mildly spicy
B695		prostrate	anthocyanin coloration of nodes	weak	ovate	green	weak	drooping	white	blue	white	longer than stamens	lantern	green	red	deep	absent	slightly wrinkled	concave	non-enveloping	depressed with acute	present	mildly spicy

## Sheet: quantitative character data
Serial No.	Accession	Plant height (cm)							Length of leaf blade (cm)							Width of leaf blade (cm)							Length of petiole (cm)							Date of the first flower (d)								First flowing node							Length of fruit pedicel (cm)
GW003	V06C0012	115	123	112	122	115	114		11.7	12.7	14.4	16.2	12.4	12.7		4.5	5	4.5	5	5.5	6.5		4.7	5.1	5.7	6.5	5.6	5.1		95	94	96	101	104	103	102		12	12	11	13	13	11		3	3.5	4.2	5
GW006	V06C0031	119	115	128	110	136	125		10.6	11.9	11.2	12.6	10.8	12.1		5.2	5.6	5.1	5.6	6	6.4		4.8	5.2	5.1	5.3	5.6	5.4		116	114	112	116	119	116	112		13	12	15	14	13	14		4.5	4.7	4.3	5.1	4.5
GW031	V06C0113	120	127	114	127	130	123		11.2	11	10.4	11	13	14		4.5	4	5.8	5	5.5	5.3		5.3	6.2	6.6	6.8	6.2	6		97	93	96	97	101	95	98		9	13	15	11	14	12		4.7	5.1	4	4.9	4.7
GW038	V06C0154	138	140	135	142	134	140		10	10.7	11.5	11.8	11.5	13.4		5.5	6	6	5	4	5.6		5.3	4.8	4.8	4.5	5	5.7		115	113	114	114	114	114	113		13	15	15	16	16	16		3.5	3.2	2.7	3.1	3.2
GW040	V06C0157	127	120	119	110	135	123		9.7	10.5	12	10.8	9.9	11		3.5	4.2	3.5	3.5	4.3	4.5		4.8	5	5	5	5.7	5.6		121	121	119	123	124	118	120		25	25	21	22	24	26		5	4	4.5	4.2	4.5
GW046	V06C0164	140	150	136	155	144	145		13.2	11	12	12.1	11.1	11.7		6	5.5	5	6	5.2	5		4.8	4	3.8	4.7	4	4.2		102	121	115	122	102	104	116		25	19	24	25	23	25		2.1	3.2	2.9	3.3	3.7
GW062	V06C0244	110	106	118	121	123	115		15	13.5	11.9	13.7	12.6	10.6		4.3	4.5	4.7	4.5	4.1	6		6.5	5.7	6.7	6.2	6.6	6.5		91	93	95	95	93	92	92		12	13	14	17	15	16		5.5	7	5.5	6.2	6
GW065	V06C0257	133	165	143	160	150	140		12	11	13.5	12.2	12.2	13.1		5.5	6.5	6.5	4.8	4.8	6		4.9	4.9	4.7	4.6	4.5	5.4		88	87	89	88	87	83	85		12	14	18	11	11	15		9	6.5	4.8	5.7
GW066	V06C0272	148	155	124	156	157	150		12.4	13.2	15.5	14	14.1	12.9		5	6	6.5	6.3	5.2	6		6	6.5	6.5	6.3	6.2	6		93	92	93	97	95	94	96		12	14	13	13	10	8		6.5	3.5	6.9	7
GW072	V06C0274	123	120	122	113	117	115		10.5	9.3	7.6	7.7	7.5	8.3		4	3	3.5	4	4.1	4.2		3.2	3.7	2.9	3.7	2.9	3		85	84	83	87	86	88	87		10	9	6	8	8	9		4.5	3.8	3.5	4.2	3.9
GW073	V06C0299	96	104	90	83	95	90		13	11.5	11.7	8.7	11.3	10.2		6.5	6	6.5	5.3	6.5	6.2		6.5	5	6	6.3	5.7	5		83	84	86	72	84	91	79		10	10	7	5	6	8		3	2.6	3	2.8	3.2
GW082	V06C0302	78	80	42	50	50	76		15	16.4	15.2	13.3	12.5	14		6.5	5.2	6.5	6.5	7.5	6.5		6.1	6	6.2	6.8	6.7	5.4		117	117	116	116	115	116	115		12	15	17	17	17	19		3.2	3.8	3.6	3.4	3.1
GW086	V06C0360	107	113	125	120	127	100		14	11.5	13.5	10.6	10.5	10.5		6.5	6.5	5.5	5.2	7	5.8		4.4	4.6	5	5	4.5	4.8		97	96	98	98	95	97	99		10	12	10	13	11	13		4.7	5.2	3.9	2.9	4.1
GW090	V06C0385	96	97	93	90	85	98		20.5	20.5	17.5	19.9	16.8	21.3		9	9	10.5	9	8	8.5		9	8.7	8.5	9.4	9.2	9.6		95	97	100	101	99	98	95		13	11	11	13	12	11		6	4.5	4.3	4.4	6.1
GW097	V06C0404	93	100	108	94	100	106		9.7	10.5	10.7	10.1	9.8	11.3		5.3	5.5	5.5	5.3	4.2	5.2		4.7	5.7	5.2	4.7	4.8	5.5		83	71	83	82	83	84	87		6	5	5	7	5	8		4.4	7	7.2	5	5.4
GW098	V06C0441	92	79	67	70	80	85		16	13.8	13.1	13.4	14.4	15.3		5.5	7.2	5.6	6.1	6	6.2		6.7	6.6	7	7	6.5	7.6		115	118	120	114	113	116	116		6	7	7	8	12	7		2.5	2.89	3.21	3.03	5.8
GW102	V06C0445	78	105	132	100	105	111		11	11.5	9.8	12.7	10	13.3		3.5	4	3.8	4.5	3.8	4.2		5.3	5.7	5	4.5	4.8	4.4		71	77	88	83	83	78	79		7	10	9	5	7	6		3.8	4.2	3.8	3.5
GW104	V06C0463	115	110	106	92	100	110		14.7	14.4	11	11	12	12.9		4.5	5.9	5	5.7	4.9	4.3		6.6	6.8	6.5	6.9	6.2	6.3		88	89	89	89	89	89	88		7	10	10	8	7	6		2.73	2.42	2.96	2.9	2.9
GW106	V06C0465	105	102	100	103	90	120		11	10.2	14.6	10.5	11.9	12		6	5.5	6.5	6	6	6.2		4	4.5	5.3	4.7	4.9	5.3		87	87	86	84	91	88	86		10	14	9	12	13	11		3.7	4.7	3.5	2.8	3.6
GW107	V06C0488	115	90	109	98	95	90		11.7	11.3	10.7	12.2	9.7	12.8		6.5	6.2	6.5	6.8	5.5	7.5		4.5	5	4.3	5.1	4.2	5.5		120	121	120	126	124	123	125		12	9	15	18	14	12		4.8	4.9	4.7	4	4.4
GW117	V06C0490	90	100	129	117	106	130		14.5	13.8	13.4	15.1	13.5	13.6		5	6	5.5	5.5	5.5	6.6		5.2	6.7	6.4	5.9	6.4	6		95	97	99	102	103	105	106		13	14	10	14	10	15		4.2	4.8	4.1	4.2	4.7
GW118	V06C0536	133	120	136	128	121	123		9	9.8	11	10.5	12.2	10.8		3.5	4.5	4.5	4	4.3	4.7		4	4.2	4.3	4.7	4.6	4.2		89	83	83	83	72	72	89		10	10	12	13	10	11		2.9	2.8	4.9	4.1	2.5
GW120	V06C0541	95	91	92	101	88	100		13.7	15.9	14	12.7	16.5	13.3		5.5	6.5	5.8	4.5	5.5	6.5		5.2	5.5	5.9	5.5	5.5	5.3		93	94	95	96	101	98	97		11	10	9	11	12	10		3.4	3.6	2.9	3.7	2.8
GW129	V06C0548	100	100	111	100	118	103		10.7	9.7	11.2	11.3	11.7	10.7		4.5	4.5	5.6	4.5	4.3	5.3		4.7	4.5	5.4	5	5.3	5.3		83	83	83	71	83	83	87		6	5	5	5	5	5		2.8	2.6	2.7	2.4	3
GW132	V06C0603	125	140	134	132	126	140		9.5	11.4	14.1	11.9	10.9	12.2		5.5	5.5	6.2	5.5	6.3	6.7		5	5	5.7	5	5.2	5.6		98	89	91	96	97	99	95		10	6	10	8	7	7		2.1	2.6	3	3.1	3.2
GW141	V06C0621	101	100	99	100	97	105		14.2	15.3	10.2	13.3	10.9	13.9		4.5	4.7	4.5	5.3	5.5	5.5		7.5	6.2	5.7	6.2	6.5	6.8		72	87	88	86	85	85	85		6	7	9	5	7	6					2.8
GW142	V06C0652	128	145	143	144	127	140		12.2	13	9.5	11.9	12.2	12.7		4.5	4.9	4	4.8	4.5	4.5		4.5	5	4.2	4.9	5.2	5.1		71	77	77	77	77	78	83		8	8	7	8	7	6		3.9	4.1	4.5	4.2	4
GW143	V06C0656	68	85	84	69	85	70		16.5	15.5	13	14.3	14.5	13.8		5.5	6.5	5.5	6	6.2	6.7		7.5	6.8	6.7	7.2	7	6.5		126	124	130	121	122	123	125		8	8	7	9	7	8		4.1		4.2	4
GW154	V06C0671	105	107	130	125	110	105		11.7	12.2	12.2	11.1	9.7	11.5		5.8	5	5.4	6.3	5	6		5.5	5.7	5.5	5.4	4.5	5.7		79	73	73	74	75	76	78		11	11	13	13	11	12		4	5	4.6	5.5
GW160	V06C0686	85	93	100	95	107	94		12.7	12.3	12	14.2	15.3	12.3		5.5	6.7	6.5	6.5	6.5	5.1		6	5.6	6.7	6	7.2	5.2		72	85	85	86	84	72	75		6	8	4	8	6	8		5	4.1	6	4
GW169	V06C0694	91	72	90	87	79	90		8.2	7.5	8	8	8.9	9.5		4.5	4.5	4	4.5	5.3	4.3		2.5	2.5	2.8	2.5	3.3	3.4		77	77	71	71	82	83	85		7	4	6	5	6	6		3.5			3.2	3.1
GW180	V06C0696	94	94	98	94	100	102		15	13	9.7	13.5	15.5	13		6	7	6.5	8.1	7.5	7		7.5	6	5.7	5.7	5.7	5.5		97	98	99	95	94	96	96		7	9	8	12	11	13		6	4.5	3.7	5.5	5.8
GW183	V06C0703	117	114	120	130	132	133		9.5	14.1	10.1	10.8	10.5	13.4		6.5	6.4	5.5	6.2	6	7.6		4.2	5.3	4.5	5.5	5.5	5		87	86	85	89	85	89	88		7	11	6	5	10	11		3.6	4.2	3.8	4.9
GW192	V06C0754	127	120	108	117	103	100		12.5	12	10.4	13.8	13	13.6		6.5	6	5.6	6.5	6.3	7.4		4.9	6.5	6.3	6.5	5.7	6.4		115	116	115	117	118	119	116		18	17	16	14	20	17			3.7	3.9	3.7	3.2
GW194	V06C0755	117	122	119	122	117	120		18.5	16	18.7	18	16.3	14.6		9.5	9.5	10.3	10	11.2	10.1		6.8	7	8.2	7.4	7.4	6.5		91	89	89	90	92	93	95		8	7	8	9	8	9		5.9	5.5		6.4	6
GW208	V06C0773	170	166	170	171	170	163		13	15	13.7	16.8	14.5	13.6		7.5	7.5	5.5	7	7.5	7.3		6.3	5.5	5.6	7	6.2	6.8		98	97	96	98	99	92	93		14	10	11	11	10	11		3	2.95	3.57	3.11	3.5
GW213	V06C0781	163	153	162	159	156	158		11.7	13.1	14.7	12.5	13.3	14.5		5.5	4.1	4.5	5.6	4.5	5		6.3	5.5	6.3	5.3	6.7	6.8		72	90	92	92	91	89	92		14	14	11	14	12	13		6.7	6.5	7.3	4.8	6.2
GW221	V06C0787	128	122	108	121	119	113		12.8	11	13.5	12	11.5	10.8		5.5	4.5	4	4.5	4.5	4.8		5.9	5.3	6	6	5.5	5.5		79	71	83	83	75	72	75		6	10	7	9	11	7		5.1	6.1	5.4	5.2	4.7
GW225	V06C0817	93	90	103	95	100	112		13.9	15.5	11.5	13	15.9	14.5		6.5	7.5	6.5	6.5	7.6	7		6.2	6.5	6	5.7	5.7	6.8		86	86	83	83	92	88	84		8	8	6	7	6	9		4.5	4.2	3.8	3.7	4.5
GW228	V06C0846	70	70	60	77	75	74		11.5	11	11.7	12.6	10.5	14.7		4	4.5	5.5	4.5	3	4.3		4.5	5.5	5.7	5	5.1	5.7		84	88	85	85	86	93	86		10	13	13	11	12	11		4.5		3.9	2.9	4.4
GW234	V06C0870	97	80	86	87	84	90		8	8.9	9	9.7	10.5	8.1		5	5.5	4.5	4.5	5.8	6		3.5	4	3.7	3.5	3.4	3.7		99	98	97	95	95	92	95		16	18	16	17	17	16		3.7		3.5	3.9	2.9
GW237	V06C0882	142	113	124	128	124	125		10	12.7	9.4	9.8	12.5	9.5		5	5.3	4	5.3	6	4.5		5.1	5	5.5	5.2	6.5	5.3		97	97	96	96	99	92	93		12	16	15	12	15	15		3.7	4.2	3.8		4
GW246	V06C0888	87	91	98	101				12.7	14.2	10.5	13.5	10	12.5		8	7.8	7.5	7.5	7	7.5		6.8	8	6.7	7.5	6.5	7.8		90	91	91	89	92	93	91		7	7	6	7	6	8		3.3		4.2
GW247	V06C0896	106	96	90	110	90	105		12.2	11.3	9.6	11.2	11.5	11.2		4	4.8	4.6	4.3	3.5	4.3		4.7	6	5	5.4	5.5	5.3		89	89	89	88	85	86	89		8	9	10	9	10	9		3.9	5.4	5	4.4	4.3
GW250	V06C0934	112	113	110	108	105	106		11.8	9.2	11	10.7	11.8	14		5.5	5	5	5.5	5.8	5		5.4	5.2	5.7	6.4	5.5	6.5		88	88	88	87	87	85	86		11	14	10	12	11	10		3.5	3.4	3.8	3.6
GW258	V06C0959	155	150	150	156	170	160		13.8	13.7	12.5	11.9	10	13.2		6.5	5.3	4.5	4.8	5.5	5.8		5.5	5	4.2	4.5	4.5	4.5		93	85	87	92	91	90	95		14	11	13	15	11	14		5.5	5	5.7	4.5	4.5
GW259	V06C0970	152	148	133	127	160	148		14.5	14.5	14	13.2	16.5	12.7		7	5.5	5	6	7	6		6.2	5.6	5.7	5.5	6.5	5.2		73	73	73	78	75	76	79		12	15	15	16	10	17		7.1	5.9	5.2	5.2	4.7
GW261	V06C0996	135	125	110	130	120	123		11.8	12	12.8	10.2	12.5	12		6.5	6	6.5	6	6.5	6		5	5.5	5.3	4.7	5.8	5		101	102	105	106	105	104	103		14	12	11	16	10	17		4.2	5.3	3.1	4.5	3.7
GW263	V06C1024	150	130	135	135	137	149		13.5	11.5	10.5	12	10.5	14.3		7.2	5.3	5.8	7	5.5	6.5		5.5	5.7	4.6	4.9	5	5.5		95	97	99	95	96	99	98		13	15	14	12	10	10		5.5	5.7	4.9	6.2	4.9
GW273	V06C1055	75	85	80	83	83	83		8.7	8	7.8	7.1	7.6	7		3.5	4	3	3	3.4	3		3.2	3.2	2.9	3	3	3.3		71	71	71	71	71	80	81		7	4	7	7	6	6		4	4.2	3.7	3.5	4.1
GW278	V06C1066	85	91	85	90	90	100		13.4	13.8	15	12	15.5	15		4.8	4.5	5	6	5.5	5		6.1	6.7	6.4	6.2	6.8	7		97	93	96	95	91	90	96		10	10	11	10	11	11		5	5.5	7.1	5.6	6.1
GW280	V06C1094	116	105	90	126	108	114		8	9	10.2	10.5	9.8	8.3		5	5	5.8	4.5	5.3	5.2		3.5	3.9	4.1	4.3	3.4	3.6		82	82	82	82	82	86	85		10	8	12	6	7	6		3	3.7		4.5	4.3
GW284	V06C1110	75	95	85	78	80	90		8.2	8.5	10	7.5	10.2	9		2.8	3.5	3.5	3	3.8	3.5		3.5	3.4	4.5	3.9	3.9	3.7		71	71	82	85	85	85	82		7	3	7	5	6	5		3.7	3.7	3.2	3.4	3.1
GW289	V06C1113	155	140	160	160	140	146		16	13.5	13.4	13.5	16.7	15.7		5	5	5	5.5	5.8	4.5		6.8	6.5	6.7	6.4	6.6	6.5		96	97	101	101	100	98	95		8	10	14	10	11	12		3.7	5	3.1	3.7	3.9
GW291	V06C1123	154	156	158	154	153	155		16	12	15.5	12.9	16	14		6	6..5	6.5	6.3	6	6.5		6.4	5.2	6.6	6.5	5.5	5.5		97	101	103	102	104	105	103		11	9	12	11	11	9		3.6	3.4	3.2	3.7	3.3
GW295	V06C1164	114	118	125	135	125	128		11.9	12.5	11.1	11.6	13.3	13.4		6.5	5.2	6.5	5.9	5.3	6.1		5.5	5.7	5.6	5.8	5.4	5.9		91	93	97	95	96	97	92		8	10	11	9	8	10		4.5		3.8	6.1	3.4
GW296	V06C1185	100	120	112	92	113	110		14.5	14.2	14.2	14.7	12.5	11.5		6	7.5	6.5	6.7	5.5	5.6		6.6	5.6	6.1	6	6.5	5.5		86	86	86	86	94	85	86		7	7	10	10	7	7		5.5	6.5	8	6
GW299	V06C1220	121	97	100	111	114	110		13.5	11.5	11	10.5	11.9	12		5	5.5	5	4.5	6.3	6.5		6.4	5	5.4	5.1	5.6	5.7		92	92	93	91	92	94	93		8	9	12	9	8	10		4.2	4.3	4.8	4.6	4.3
GW301	V06C1223	86	80	80	102	80	75		9.5	10.5	11.4	9	9.8	9.8		4.5	4	4	4	4.5	5		5	4.3	4.5	4.2	4	4.9		78	78	78	78	78	78	75		5	5	5	5	5	7		5.1	5.3	5	5.2	4.3
GW303	V06C1227	115	120	90	102	85	92		11	10.5	12	11	12	9.8		4.5	4	5	5	5	4		5	4.5	4.5	4.2	5.1	4.7		92	92	92	93	93	95	91		10	11	10	11	12	10		2.4	3	3.6	3.4	3.3
GW309	V06C1290	73	78	77	75	80	81		13	13.5	14	13.3	16.9	16		8	7	8	7	8.3	8.5		7.5	6.8	7.2	7.3	7	7.5		88	88	88	88	88	90	92		8	7	10	9	8	11		2.9	2.9	2.5	2.6	2.5
GW315	V06C1291	92	93	91	93	87	95		17	16.3	16	16.2	17	13.6		7	8.7	8	8	7	6.7		7.9	7.7	7.9	7.7	7.5	7.5		92	92	94	94	94	94	95		8	10	9	8	10	8			3.8			4.8
GW323	V06C1297	110	97	108	108	110	110		13.5	12.1	14	15.8	11.3	14.8		5	6.5	6.5	6.5	5.5	6.7		6.2	6.5	6.5	6.5	6.5	6.4		72	72	92	92	93	88	88		8	8	9	8	9	9		2.9		2.5	4.8	4.2
GW329	V06C1309	110	116	101	110	112	120		8	11.8	8.7	10	10.2	9		6.5	7.6	5.8	7	7	6		3.6	3.6	3.1	3.8	3.7	3.9		71	71	82	82	82	82	82		7	6	6	8	7	6		3	2.8	3.1	3.4	3.2
GW331	V06C1390	98	95	91	110	81	101		14	14.5	13.6	12.8	13.6	13.2		6.5	5	6.2	6	7.2	5.5		5.8	5.7	5.5	6.5	5.7	5.6		92	92	91	91	91	92	95		11	12	10	12	5	7			3.4	3.5
GW332	V06C1429	162	163	166	165	171	170		13.2	15.5	12.8	15.7	15.4	16.3		6	6.5	5.8	5.8	6.8	6.5		5.6	5.6	5.2	6.5	5.7	5.3		116	114	115	116	120	121	124		13	16	16	15	14	17		3.5		4	3.9	3.3
GW342	V06C1449	98	103	110	100	102	105		12	11.8	15.8	12.7	13.6	12.6		6.1	6.1	6.3	5.5	6.2	6.2		7.5	7.3	7.1	7.2	7.7	7		92	93	88	93	88	95	92		7	6	7	9	8	8		5.5		5.8	5
GW349	V06C1493	130	133	130	137	130	127		12.6	12	13.6	11.7	13.4	12		4.8	4.5	4.8	4.5	3.8	4.5		7	6.2	7.3	6.4	6.3	6.5		120	121	122	123	124	126	124		24	23	22	20	21	20		3.6	3.3	4.2
GW355	V06C1523	125	124	130	130	114	140		10.5	14.8	11.5	12.5	12.4	11.1		6.5	6.5	6.5	6.3	6.2	6.4		5.9	6.2	5.9	5.5	5.3	5.4		82	82	84	84	88	88	88		8	7	7	8	9	10		2.8	4.3		4.3
GW357	V06C1546	138	142	135	149	130	123		12.5	14.5	15	12	13.9	14.5		6	6.5	6.2	6.5	7.1	5.5		5.3	5.5	5.8	4.7	5.4	5.4		101	103	104	104	105	103	102		12	12	10	11	12	14		3.5	3.3	3.5	4	1.9
GW360	V06C1577	118	130	111	117	100	136		10.5	12.6	10.8	12.8	10.8	10.5		5	6	4.5	5.7	5.2	6.5		4.2	5.5	5.1	5.5	4.7	4.8		92	88	88	88	88	88	88		6	7	8	6	6	8		3		2.3	2.2	2.4
GW369	V06C1581	134	115	124	128	125	115		15.2	16.5	15.7	12.5	15.5	14		9.8	9.3	9	9.5	10	9.5		7.2	7.7	7.8	7.2	7.8	6.9		99	97	98	99	96	97	98		11	10	10	9	12	9		5.8	4.7
GW382	V06C1589	70	77	78	75	75	80		12	13.3	13	13.1	13.2	15.8		5.5	6.2	6	5.7	6	6.2		5.6	6	5.5	5.6	6	6.4		72	92	88	88	88	88	88		9	7	6	5	6	7			2.3	2.5		2.9
GW385	V06C1591	120	145	110	135	117	135		15.2	13	12.3	11.6	11.5	11		6.3	5.5	4.7	5.4	5.2	4.5		6	6.7	6.5	6	6.2	5.2		72	72	72	88	89	87	86		10	11	14	10	11	11		4.1	3.9
GW389	V06C1601	145	140	130	143	128	135		14.8	13	13.7	12.9	15	13		5	5	5.5	5.8	5	5.8		5.4	5	6.2	6	5.5	5.7		91	91	95	95	97	95	92		14	13	12	10	10	11		4	4.5	4	5.2	5
GW396	V06C1618	137	132	124	128	138	142		8.8	8.5	10.5	9	8.9	9.2		4	3.5	3.8	3.5	3.4	3.8		4.9	4.5	4.2	4.2	4	4		88	88	82	82	82	82	85		8	9	6	7	7	7		6.5	4.8	5.4
GW404	V06C1635	128	132	145	130	135	130		7.5	10.9	9	10.2	11.2	10.1		4	4.5	3	4.3	3	3.5		4.8	4.5	4.9	5.4	5.2	5.1		86	86	86	86	86	86	87		7	6	6	8	5	6		2.9	3.2	1.6
GW406	V06C1672	92	87	94	92	96	103		10	10	8.5	10.5	10.2	10.3		5	5.2	4	5	4	4.7		4	3.6	3.2	4	4.5	4		86	88	86	86	88	87	86		10	8	11	8	7	9		4	4.2	4.5	4.7	4.1
GW408	V06C1692	138	150	139	153	144	155		14.5	15	16.9	15.4	14.9	17		7.5	9	7.5	8	8.6	8		7	6	7.1	7.1	7	7.2		101	101	105	102	106	108	109		15	15	13	13	12	13		5	4.1	5.5	3.8	5.2
GW410	V06C1695	103	100	105	110	100	101		14.2	15.6	15	14.7	15	16.5		7	6.5	7.5	7.5	6.5	6.5		7.2	7	7.1	7.4	6.6	8		104	104	105	107	104	108	109		18	17	14	16	12	17		3	3.5	5	3.2
GW412	V06C1700	128	139	139	127	127	135		10.5	11.7	11.9	12.5	10.5	11.9		6	7.3	7.5	7.6	6.5	7.6		4	4	4.5	4.7	4	4		91	92	93	96	98	99	97		14	14	16	12	14	14		4.5	4.7	5	5.6	5.6
GW414	V06C1720	110	115	111	111	111	107		10.2	10.3	9.45	10.5	8.5	8.7		6	6.2	5.55	6	6	5.3		3.8	3.6	3.5	3.7	4	3.4		91	91	91	91	91	93	72		11	11	12	7	11	10		6	4		4.5	5
GW417	V06C1740	100	100	99	100	104	103		16.5	15.2	16.5	17.5	14.6	13.5		5.5	6	6	6	5.5	6		7.5	7.8	8.6	8.5	6.9	7.3		96	94	96	95	92	96	93		9	10	8	8	8	9		4.5	3.5	4	3.2
GW421	V06C1756	108	111	125	124	123	120		12.5	13.7	12.6	13.2	12.2	12.7		6	7.2	5.5	5.5	6.5	5.8		5.6	5.6	5.5	5.5	5.3	5.5		92	92	92	87	93	93	94		9	10	8	7	9	9		4.5	4.6	3.3	3.8
GW422	V06C1763	118	117	130	114	106	122		14.1	15.5	14.3	14	14.5	15.5		6	7	7.2	7	7.5	7		6.5	6.7	6.5	6.5	6	6.9		97	96	95	95	96	96	97		9	10	11	9	11	10		2.2	4.8	3.5	4.1	4.7
GW424	V06C1773	108	121	85	96	107	100		16.2	19.7	15.4	17.7	18	17		8	7.5	6.8	8.5	7	7.2		7.8	7.9	6.9	7.5	7.6	7.2		101	111	101	112	102	105	107		15	13	13	14	14	14		2.5	3.4	4	3.3	2.9
GW428	V06C1811	120	120	115	113	111	118		13.2	10.5	13.5	12	15.1	11.2		7.2	7.5	8.5	8	8.2	8		5.4	5.5	6	6.5	6.5	5.9		92	92	88	95	96	96	95		9	8	10	9	7	9		4.5	4.3	2.5	3.2	3.5
GW433	V06C1864	110	121	92	122	120	113		10	11.5	10.8	12.3	11.2	12.5		6.5	7	6.5	7.7	7	7		5.5	6.5	5.5	5.5	5.2	5.6		84	84	85	85	87	86	86		7	7	8	8	7	9		4.5	4.6	4.7	4.3	3.2
GW439	V06C1881	97	100	88	99	94	95		12.5	13.8	13	14	13	15		7	7.8	6.5	6.5	7.5	6.7		6	6.5	6.2	7.2	6.5	6.2		93	94	95	95	96	95	96		11	10	11	10	11	11		7.9	7	4.5	4.3
GW440	V06C1892	152	153	160	154	149	153		21.5	21.5	19	18.3	24	22		5.5	3.8	4.5	5.5	10.8	4.1		9.7	12.5	9.2	9.1	11.5	11.8		106	105	103	106	105	104	103		14	13	13	13	13	13		2.3	2.6	2.4	2.3
GW446	2019P157	59	52	55	53	50	60		5.5	5.1	5.5	5.7	5.7	5		1.5	2.1	2	1.5	2	1.2		2.5	2.3	2.5	2.5	2.5	2.4		71	71	71	78	79	71	74		13	10	12	8	12	8		2.5	2.7	2.5	2.6	2.7
GW447	2019P158	53	69	64	50	60	59		7.1	6.4	5.9	6.2	6.6	6.4		3	3.2	3	2.8	3.5	3		3	2.7	3.1	2.2	2	3		103	104	106	107	106	109	108		11	14	15	10	15	15		2.5	2.7	2.3	2.3	2.5
GW448	2019P159	140	126	142	133	140	145		9.7	10.7	10.3	11.5	10.5	10.4		4.5	5.5	4.5	5.5	4.5	5.7		4.2	4.2	4.5	5	4.3	4		103	107	108	109	110	106			14	12	12	12	13	12		7.5	7.8	7.3	7.1	7.4
GW450	2019P162	38	38	40	42	32	40		10	10.4	10	11.5	11.2	11.2		4	4	3.8	3	3.2	4.8		3.5	4.3	4.2	4.5	4.9	4.2		72	72	88	72	93	93	88		8	8	9	7	9	9		2.8	3.1		3.2	3.8
B022		80	80	83	87	90	90		26.2	26.3	22.3	24.5	25.5	24.3		13.5	14.5	14.2	14.5	13	12.3		10.4	10.1	11.2	10.2	10.2	10.5		96	96	96	96	96	97	95		13	13	14	14	12	13		4.1		3.5	2.6	3.4
B023		97	92	102	103	99	97		24.7	27.1	26.6	28.1	25.2	26.5		12.5	11.6	11.8	11.7	11	10.5		10.2	11	11.8	12	11.7	10.8		94	94	91	92	93	94	95		10	10	12	10	14	12			4.5	4.2	4.7	5.1
B025		84	94	90	86	88	85		18.1	16.8	18.5	17	16	16.9		9.5	8.5	8	8	8	8.5		9.5	8.7	9	7.8	8.5	8.7		88	88	88	88	87	88	89		9	8	8	9	8	10			4.6	3.5	5.2	4.3
B030		74	73	67	73	79	73		22	24.9	23	21.3	23.7	18.7		9.5	8.5	9.5	8.5	9.5	7.8		10	9.5	10.4	9.6	10	8.4		93	93	93	93	93	94	96		13	13	13	14	11	12		3.4	3	3.3	1.5	2.3
B035		113	106	121	108	105	115		20.5	20.9	21	21.5	21.3	20		10.5	10.2	11	10.2	12.4	10		9.4	9.3	10.2	8.8	9.7	8.7		89	93	89	89	89	88	95		11	11	10	10	11	10		7	6	6	6.5	6
B043		120	120	90	110	105	122		21.9	20	23.3	24.7	26	26.4		10.6	11	10	11.7	12	12		10.2	9.8	10.2	10.9	10.6	10.5		92	92	92	91	91	92	95		11	12	9	10	10	11		7	7.2	6.5	5.5	4.5
B045		127	125	136	130	133	132		23.3	25	27.8	25.3	24.5	22.8		11.2	10.5	11.5	12.2	10.5	11		11.3	10.3	10.4	10.9	11.2	10.6		94	95	94	96	95	93	96		11	12	11	10	9	11		10.5	13	8.5	8.5	8.5
B066		101	100	102	103	98	104		22.9	22	21	20.9	23	21.9		11.2	10.5	9	9.6	10	9.8		9.1	10.3	9.6	9.7	10.6	9.1		94	93	95	98	99	95	96		10	12	12	12	11	12		7	6.5
B073		146	146	138	136	148	143		17.2	18	19	16.5	20.2	20.6		13.1	12.6	11	11.6	13.5	12.5		8.6	8.7	8.7	8.4	9.2	8.4		88	88	89	87	88	89	86		12	11	14	13	14	11		6		5.5	5	4.8
B095		103	108	111	111	93	105		15.2	13.8	13.7	14.7	15.2	13.8		8.4	9.5	9.8	8	8.2	8.5		8.2	8.9	9.8	8	8.2	8.5		77	76	78	77	77	77	79		7	7	7	8	7	6		4.2	3.9	3.6	3.7	3.8
B104			107	106	108	112	110		19.2	18.1	17.7	19.5	20.6	19.9		10	10.3	9.2	10.5	11.8	10.5		8.5	8.5	7.4	8.5	8.8	8.6		92	92	92	92	92	92	92		11	11	13	12	11	12		5.8		5.8
B111		105	113	103	98	103	96		20.1	20	18.5	19.6	20.6	19.7		8	7	7	5.5	7.8	7		10.5	9.6	10	9.3	9	9.6		95	94	96	95	95	96	97		15	14	14	15	15	14		5.1	5.7		5.4	5
B130		123	120	105	104	115	112		10.3	9.3	11	11.9	11.2	10.6		4.5	4.5	5.5	5.3	5.5	5.5		4.8	4.5	4.5	4.9	4.1	4.8		74	73	75	73	73	73	75		8	8	9	11	9	9		3.5	6.2	6.5	5.3	4.5
B131		125	127	127	130	122	120		14.6	13	10.2	13	13.4	12.1		7.2	7	7.2	7.5	7	6.8		4.9	4.8	4.8	4.5	5	4.9		94	95	96	98	99	102	103		11	12	13	12	11	12		3.5	3.8		4.5	3.2
B138		103	105	106	107	94	108		9.8	9.4	9.9	13.4	13.5	11.3		7.4	6.8	5.9	7	6	7.5		3.7	3.6	3.9	4.3	4	4.2		77	76	75	76	77	76	75		8	11	10	7	9	9		7.5	6.5	7.5	4	6.5
B146		95	95	102	102	105	100		9.7	9.7	14	11.4	11.1	11		4.5	4.5	4.5	5	4	5		4.1	4	4.6	4.8	4.7	5		81	82	83	84	84	84	86		8	8	8	8	8	9		6.5	5.3	6.3	5.6	5.7
B147		135	120	130	140	123	130		10.4	11.1	10.7	14.5	12.5	11.3		5.5	5.6	5.3	6	6	5		4.8	5.6	5.1	5.4	5.4	5		86	85	85	86	87	86	88		9	9	9	10	10	9		5	5	4.5	5.5	4
B148		132	133	132	132	124	130		16.2	14.6	15.8	17.5	15.1	18.6		7	7	7.3	8	6.5	7.5		7.1	7.6	7.6	7.4	7.5	7		92	91	91	91	92	93	96		8	8	8	9	10	9		5.8	6.9	5.5	5.8	6.3
B153		123	137	107	138	120	127		7	8.3	7.8	8.2	7.3	8.5		10.5	10	9	9.5	9.2	10.5		7.5	8.5	8.1	7.6	7.6	8		104	106	107	104	106	107	106		12	13	12	10	11	11		8	8.3	8.1	7	8
B160		126	128	126	128	120	120		15	16.6	16.5	16.5	14.8	11.6		8.1	8	9	8	7.3	8.5		7	7.2	8.5	7.9	7.1	7.6		121	123	124	126	130	121	126		11	13	11	12	10	11		3.6	4.3		5.4	3.6
B169		120	105	106	105	107	110		9	9.7	10.9	8.4	10.9	10		8.5	8.6	8.6	7.9	7.6	7.2		5.9	5.7	5.6	5.8	5.9	6.2		81	82	81	71	82	81	84		9	11	11	11	11	10		7.8	6.4	5	6	6.4
B183		70	86	98	98	90	85		12.6	12.5	11	11.3	12.5	10		8	6.5	8	7	6.5	6.5		5.7	5.5	4.8	5.1	5.7	5.2		75	75	74	73	72	73	73		6	5	5	6	6	5		5.5	3.7		5.8	6.2
B210		75	73	74	70	76	76		12.7	10.7	10.4	11.7	12.8	10.3		4.2	4.5	4	5	5	5		4.8	4.7	4.4	4.3	5.3	5.1		84	85	84	85	84	83	85		7	5	8	7	8	8		4.5	4.3	4.8	4.6
B215		111	104	109	103	105	95		13.1	12.7	13.1	12.3	12.2	12		7	6.6	5.7	6.5	5.5	6.5		5	5.4	5.4	4.2	4.7	4.6		75	74	76	74	75	76	76		5	5	6	6	8	6		7	7	6	5.5	7.1
B217		110	105	97	110	112	90		13.3	14.2	12	15.7	14.7	15		5.5	7.2	6.5	6.5	6	6.6		5.5	6.2	5.2	6.4	6.4	5.7		71	81	82	71	83	84	74		10	8	10	9	9	10		5.9	2.3	5.3	6.4	5.7
B218		117	117	106	105	92	107		15.8	14.2	14.9	14.4	14.1	15.7		6.5	6	6.2	6	7.5	6.8		7	6.3	6.3	6	6	6.2		71	81	71	71	71	71	81		9	8	9	8	8	9		5	7	7.2	6.2	7.1
B222		91	91	93	97	97	94		12	12.7	13.6	12.6	12.7	13		4.5	4.3	4.5	4	3.8	4.7		5.4	5.3	6	5.5	5.4	5.5		86	88	88	87	86	87	85		11	10	13	9	11	9		4.5	4	2.9	4.8
B224		75	84	75	83	91	80		13.4	11.3	12.3	12.5	11.2	13.7		6.5	7.9	7.5	7.5	7.8	6.3		5.5	4.9	5.1	5	4.3	4.9		74	75	73	74	75	74	74		5	6	6	5	6	6		5.9	5.8	7		7.1
B227		76	80	77	83	78	72		16	19.7	20.8	19.5	20.3	20.2		11.5	11.5	12.6	12	11	12		9.6	8.8	10.6	10	8.8	9.7		91	72	92	91	92	93	72		9	10	9	9	9	12		4.6	4.8		3.1
B242		67	76	85	97	84	98		24.3	24.6	20.5	20.8	21.5	20.5		7.5	8.6	8.6	8	8	8		9.2	9	8.4	8.8	8.8	8.9		92	91	72	91	72	72	71		8	9	10	10	8	9		2.1	2.2		3.5
B247		108	106	125	127	116	102		15.2	14.6	15.1	15	16.5	16.8		8	7	7.5	9	8	8.2		8.6	8.1	8.4	7	8.3	8.4		99	98	98	99	98	99	100		12	11	12	11	12	12		3.1	3.2	3.4
B262		93	88	94	100	85	95		16.7	15.7	14.5	15.7	15.4	15.3		7.4	6.7	7	7.5	7.7	7.2		7.6	8.2	7.7	8	8.2	7.5		85	86	87	88	85	86	85		10	11	13	10	13	14		4.7	3.5		6.2	3.2
B266		82	83	84	82	81	80		15.8	15	16.5	16.9	17.9	14.9		7.6	8.6	8	8.6	8.5	7.3		7.5	7.9	7.6	8.2	7.6	7.3		72	72	91	94	95	92	95		12	12	10	12	11	12		5.3	4.8	3.4
B275		98	97	97	108	102	104		23.6	22.9	22.9	25.7	22.6	23.5		10	10.5	9.5	10.5	8	9.7		9.7	11	9.8	11	10	10.5		72	72	72	88	89	89	88		14	14	13	11	14	13		4.5	4.7	6.5
B282		91	90	93					24.5	25.4	24.1	22.6	24.3	26.5		9.5	9.5	10.5	10	9	10.5		8.6	7.9	8.7	8.7	7.6	9		72	88	89	72	91	89	89		13	14	14	11	14	11			4.5	3.3
B305		74	90	91	89	84	91		17.1	15.7	17.9	19	17.1	16.5		8.5	10	9.5	9	10.5	8.5		8.7	8	9.5	8.4	9.4	8.1		71	81	71	71	81	71	74		11	11	12	11	11	10		3.1	2.9	2.2	2.7
B311		95	100	103	94	105	98		20.5	23	17.4	20	19.4	17.8		9.5	9.3	8	9.5	9.5	10.5		8.5	8.3	8.5	8.6	8.8	8.2		86	87	88	87	83	84	86		10	10	11	11	10	11			2.5		3.1	2.6
B315		110	130	106	125	111	128		20.8	19.3	19.5	17	15.5	20		12.6	13	13.5	11.6	12	12.5		8.5	8.1	7.6	8.5	8.5	8.5		86	87	88	89	86	87	89		15	14	14	12	13	12		4.8	5.4	6.8	5.8	6.2
B340		120	127	124	120	101	118		19	18.2	17	19.8	16.9	17.9		9.5	10	9	8.5	9.5	10		8.4	9.2	8.1	9	7.9	8.2		72	91	92	91	72	72	95		10	10	12	9	9	10			7.8	8	7.6
B344		81	103	94	107	92	106		19.1	18.1	17	19.5	21	19.8		11.5	10.5	10.5	10	10.3	10.6		10.7	9.1	10.1	9.3	10	9.7		91	72	92	72	89	88	93		12	10	11	9	12	9		8	6.5		6.7	5.4
B347		77	78	88	86	90	92		17	17.9	18.5	20	15.4	16		7.5	8.5	9	8.6	8	7.5		9.2	8.9	8.5	9	8.1	8.3		88	89	72	89	72	88	92		10	11	11	10	9	10		4.8	5.2	5.8	7.2	7.3
B353		90	107	107	106	110	113		18.7	17	20	16.3	21.3	17.5		10	10.5	10.5	12	11.3	11.2		9.5	9	10.2	9.4	9.5	9.2		85	86	84	84	86	89	90		13	11	8	10	14	12		5.5	5.4		6.3	5.2
B354		112	125	137	125	130	128		18.7	17.1	19.2	16.9	19.1	18.7		7.5	8.5	7.5	7.5	7	8		8.3	8.9	9.3	8.5	8.7	9.6		72	92	91	93	93	95	96		7	9	11	12	10	12			6.2	6.8	5.2
B355		94	85	103	88	87	92		19.1	15.4	15.8	14.7	17.4	14.3		5.5	6.5	5.6	5.5	5.6	6.5		8	7	7.6	6.8	8.1	7.9		72	89	88	81	72	72	75		10	11	11	11	12	11		6.2	6.3	6.5	6.7	4.5
B356		77	84	88	83	84	80		12.1	15.2	14.1	16.5	17.2	14.9		5.5	7.5	6.5	7.5	7.5	7.3		6.7	6.9	6.7	7.3	7.6	6.8		41	60	58	57	58	57	59		10	9	9	11	10	11		7.6		6.3	2.2	7.1
B359		80	89	101	105	97	94		18.2	18.3	17.4	17.9	18.9	19.3		10.5	11.2	10.5	11.2	10.5	11		7.9	7.4	7.3	7.7	7.6	8		53	54	55	53	53	55	56		10	8	8	10	7	8					7
B362		101	105	104	103	120	120		15.9	16.1	14.4	16.6	17.1	18		8.5	8	8.5	8.5	8	9.5		7.8	7.9	7.1	7.8	6.9	8		84	82	81	85	84	84	84		9	8	9	10	10	11		6.2	6		4.3	6.5
B366		114	117	101	120				9.7	10.9	12.1	10.1	11.1	8.5		4.5	3.3	3.5	5	3.5	3.2		4.5	4.3	4.7	3.3	4.5	3.5		75	76	75	75	76	77	77		7	8	8	8	8	8					4.5
B379		113	118	126	120	117	105		13.5	12.7	14	13.2	14.4	13		8	7	6.5	7	7	6.2		6.1	5.7	6.3	5.5	6.5	6.1		71	71	42	71	72	72	72		7	9	7	8	8	7		5.9	6	5.8	5.8	4.8
B380		95	98	92	99	88	103		21.2	21.3	17.7	22.7	18.5	21.8		9.5	10	9.3	11	9.5	10		7.7	9.4	7.8	8.8	8.7	9.5		84	84	86	88	84	86	86		9	9	8	8	9	10		4.5
B396		98	112	114	105				14.4	19.5	15.9	17	16.8	16.9		8	9	9.6	9.4	9.7	9.6		7.5	9.2	8.2	8.7	8.2	8.9		91	92	94	96	97	98	99		10	10	8	9	11	11					4.8
B412		95	93	100	93	100	110		17.5	17.5	14.9	19	15.9	18.9		10	9	8.5	10	9.4	10		10.2	11.3	10.3	10.8	10.4	9.4		71	82	81	84	85	82	83		8	8	9	8	8	10		4.3	4.5	4.1	4.1
B416		117	120	126	145	128	123		20.6	18	18	19	17.3	20.5		9.4	9	10	11	9.3	10.6		9.7	8.8	8.1	9.2	8.7	9.7		88	87	88	86	88	88	87		9	9	9	8	10	7		5.2	5.6		5
B432		100	105	95	112	90	92		26.3	21.5	24.1	21.2	26.2	22.5		9.4	8.5	9.5	8.5	8.5	8.5		11.9	9.4	10.5	10.2	10.5	10.4		86	87	87	86	88	85	86		8	8	9	7	10	9		3.6	3.2	3.4	3.3
B439		80	79	80	85	73	80		18.7	20	21.6	21.7	17.5	19.3		9.5	10	9	10.3	9.6	8.2		9.3	9.2	9.3	10	9.2	9.1		86	87	88	89	87	88	89		13	16	13	11	16	14			4.1			4.2
B451		116	108	121	115	120	107		21.6	17.5	19.2	19.8	20	18.3		7.8	6	6.5	7.3	6.5	6.5		7.2	6.5	6.7	7.5	7.4	7.3		84	85	86	87	88	87	89		11	11	13	10	11	10		5.7	4.9		6.1	5.3
B462		113	118	116					16.5	20	15.7	15.1	17.5	19.2		8.2	8	6.5	8	7.5	8		7.4	7.8	6.7	6.7	8.1	8		86	87	86	85	85	86	89		11	10	12	10	15	15		6	6.2	6.5	5.3	4.2
B465		152	131	155	147	140	135		22.1	20.8	20.3	18.3	19.9	20.2		10.3	10.6	11.1	10.2	10.7	12.8		11	10	11.1	10.2	10.7	11.8		92	88	89	91	90	95	95		8	5	5	11	5	5		6.4	6.5	7.2	7.3	6.6
B476		98	93	95	100	97	102		10.7	11.1	10.1	11.4	10.8	9		5.5	5.7	4.5	5.5	5.5	5.8		5.4	5.8	5.2	5.5	5.2	5.3		86	87	88	86	86	85	85		8	9	9	9	9	9			4.5	4.3	4.6
B483		82	75	92	80	100	84		8.1	11	9.9	11.5	10.5	9.8		3.5	4.5	3.3	3.6	3.1	3.3		3.5	4.1	4	3.6	4.2	4.1		81	81	82	81	83	82	83		9	7	8	8	9	10		4.7	3.7	3.8	3.9
B487		112	102	110	100	113	87		11.1	11.6	10.2	11	11.5	12.3		4.5	5.2	4.5	4.9	4.3	4.5		4.9	5.6	5.5	5.7	4.9	5.4		65	63	64	64	63	65	66		6	5	5	6	6	6				2.5	2.6	3.1
B488				88	110	112	106		7.8	9.6	11.3	11.8	10.2	11.2		3.6	3.5	2.5	3.7	3.5	4.3		3.5	3.8	4.4	4.5	3.7	4.3		91	72	91	91	90	92	93		8	11	9	10	10	10		3.8	3.7	3.6	4.2
B502		134	120	150	146	140	138		17.6	17.5	20.7	18.7	15.9	17.1		8.5	8.5	9.5	8.5	7.5	8		7.8	8.2	9.4	8	8.4	8.2		86	84	83	82	85	83	86		9	9	8	11	9	10		7.5		7.9	8.5	8.9
B507		105	98	101	89	94	90		13.6	11.3	11.5	11.2	11.3	11.9		4.6	4.7	5	4.5	3.5	5.1		6.7	5.6	6.3	6	6.3	6		81	82	81	83	82	86	84		7	6	8	7	9	8			4.5			4.2
B518		90	100	80	80	81	91		15.6	19.1	16.2	14.1	18	17.7		9.8	8.5	9.6	8	9.5	9.5		7.2	8.2	7.4	7.2	8.5	7.5		86	85	84	85	85	88	87		8	10	10	10	9	9		5	4.6	3.6
B525		103	88	98	82	99	96		19.9	21.2	22.5	22.5	23.6	23.3		10.3	11.6	11	11	10	11.2		10.6	10.4	10.4	10.6	10.7	10.3		85	87	88	86	86	87	89		12	11	13	11	12	14		3.9	4.5
B527		113	122	123	115	117	117		13	16.1	13.5	13.7	13.7	15.3		6.5	5.2	6	7.1	6.3	5.9		6.4	7.1	6.8	7	6.7	7.3		86	87	85	87	86	84	88		10	11	11	9	10	10				4.6	4.7
B534		100	91	89	94				14	14.9	14.1	14.5	15.7	13		6.5	5.5	6.5	6	6.5	7.1		6.2	5.6	5.7	6.3	6.4	5.2		82	88	89	86	85	86	89		9	9	9	10	9	8		4.7	4.5	4.2	3.8	4
B544		133	120	130	131	123	126		9.5	10.1	9.1	10.2	11	13.3		5	4	5.5	4.5	4.5	5.1		4.6	4	4.2	4.6	4.9	5.2		76	77	76	77	78	78	78		7	8	9	9	8	8		5.5	4.8	4.5	3.5	4.7
B563		112	110	120	109	105	130		16.4	15	13.6	14.1	16.4	14.6		7	7.5	6.5	7.3	8	8		7.5	7.2	6.4	7.2	6.9	6		76	75	74	75	76	78	77		9	9	10	9	9	8		4.5		5	4	5.6
B579		125	109	101	109				13.6	13.1	13.1	12.4	13	14.2		5.3	5.5	5	6.5	5.5	5.2		7.5	6.4	7	5.7	6.5	7.2		86	85	87	85	85	86	88		8	7	9	9	7	9		6.8	6.3	6
B580		85	69	83	84	78	84		16	14.3	15.5	16	14.5	15.3		9.5	10.2	9.5	9	9.5	10.2		6.5	5.5	5.5	6.3	5	5.5		85	86	87	86	85	89	88		9	10	10	8	9	10		2.8	3.5	3.1	3	3.6
B585		93	88	95	98	103	91		17.1	16	17.1	12.9	16.4	15.8		10.1	10.5	10.5	10.6	10.1	9.6		6.2	5.5	6.2	6	5.3	5.6		72	87	72	72	75	77	76		7	7	8	7	7	9		3	6.1	4.5	5	5.1
B596		94	89	94	88	97	90		12.5	12.6	11.3	13.9	12.8	12.7		5	5.5	4.5	5	6	5.3		6.7	6	6.1	6.9	6.4	6.5		84	83	84	84	85	88	87		8	9	8	8	8	8		6	4.8	5.1	6	5.9
B597		80	86	83	99	83	97		16.5	15.5	16.1	15	13.6	13.9		11	10.5	10	10.5	10.5	9.8		6.7	6.2	7	6.5	5.7	5.6		71	72	72	72	75	74	76		11	11	10	11	11	10			3.5	2.7	3.5	2.7
B603		117	105	115	110	110	104		13.4	12.3	16.3	11.8	14.12	13.5		6.3	6.2	7.5	6.2	6	5.7		5.3	4.8	4.7	4.9	5.3	5.2		87	88	87	87	88	86	85		8	9	9	8	9	9		7.5	7.2		8	6.7
B628		110	102	100	96	105	109		25.9	24.3	27.3	23	24.6	23		7.5	8.2	6.5	8.5	8.5	8		13	12.5	11.6	11.5	12.3	11.8		71	72	72	72	74	71	71		10	11	10	11	11	11		5.5	5.9	5.4	6.1	7.5
B640		97	92	103	96	97	101		19.3	17.5	19.5	17	17.6	16.8		6.5	8	7	7	6	8.5		10.6	8.7	9	8.3	8.9	9.3		71	81	82	82	82	81	81		10	9	9	10	9	6		2.8	3.1	2.9	2.6	2.9
B644		90	85	87	86	78	86		20.5	21.8	22.3	21	20	21.5		8.5	9.2	10.5	10	10.5	9.5		9.3	10	10	9.5	9.3	10.2		90	91	92	93	95	96	94		8	9	0	9	10	10					4.5
B647		40	80	68	50	76			15.4	14.6	14	14.3	13.5	14.4		6.5	6	6.5	7.5	7	6		7.2	6.6	7	7	6.6	5.9		82	83	82	82	85	84	83		11	9	10	10	9	10				3.2
B655		112	91	109	109	107	100		20.5	20.5	18.5	21.6	18.7	17.8		10	11.3	10.5	11.6	10.3	10.3		9.5	10.5	9	9.5	9	9.1		96	96	96	87	95	96	95		15	15	16	20	17	15		4.3	3.5	5.4	5.3	3.7
B662		73	65	75	68	72	88		11.7	11.5	13	10.1	11.7	11.7		6.5	5.5	7	5.5	6.5	7		5.6	4.5	4.8	5	4.8	5.2		72	73	71	72	65	66	68		7	7	6	6	8	6		3.2	3.5	3.2	2.3
B669		102	100	83	106	94	86		11.1	10.3	11.1	12	12.1	12.3		4.5	4.5	4.5	4.5	5.5	5.5		4.6	4.7	4.8	4.6	4.6	5.3		75	74	75	75	77	74	75		5	4	5	5	5	6		7.2	7.5	6.8	7	6.8
B676		92	72	90	100				10.1	10	11.61	10.2	11.1	10.3		4.5	4.5	4.6	4.5	4.2	4.3		4.7	4.2	4.2	4.2	4.3	4		75	75	76	76	75	76	76		6	6	5	5	6	6		5.1	2.2	4.7	5.5
B695		82	94	80	90	79	101		9.8	8.7	10.7	9	11	9.5		4.5	5.5	5.5	5.5	5	4.5		4.7	4.6	4	3.8	4.5	4		71	77	77	77	77	77	78		5	4	5	4	4	5		7.6	5.2	6.8	4.8	4.2
																																				0
																																				14
																																				13
																																				19
																																				0
																																				27
																																				9
																																				6
																																				2
																																				3
[truncated: 32 more columns]
