# Supplementary material for: Genetic diversity between local landraces and current breeding lines of pepper in China
Source: Sci Rep. 2023 Mar 11;13:4058. doi: 10.1038/s41598-023-29716-4 (PMC10008637; doi:10.1038/s41598-023-29716-4)
Supplement: Supplementary file 4 — Supplementary Table 2. [file 41598_2023_29716_MOESM4_ESM.xlsx]

## Sheet: marker1-Hpms1-214
Sample Name	Allele 1	Allele 2	Size 1	Size 2	Height 1	Height 2	Peak Area 1	Peak Area 2	Data Point 1	Data Point 2
GW003	93		93.19		26460		160341		1767
GW006	93		93.12		29277		184929		1786
GW031	93		93.07		7270		43608		1736
GW038	93		93.12		9229		56057		1758
GW040	80	93	79.52	93.1	6327	9841	118782	62584	1679	1817
GW046	82		82.03		6027		102722		1691
GW062	87		86.49		6560		127073		1774
GW065	79	93	78.5	93.09	5596	10290	100279	60007	1607	1753
GW066	93		93.14		26147		149763		1735
GW072	93		93.12		18919		109716		1720
GW073	90	93	89.93	93.12	5868	5366	34623	30634	1732	1764
GW082	85		84.84		7080		133994		1729
GW086	93		93.03		27038		169477		1746
GW090	79	93	78.63	93.14	4769	4786	85577	29192	1592	1736
GW097	93		93.17		25870		163749		1802
GW098	90		89.89		32496		250030		1794
GW102	93		93.09		26974		161402		1753
GW104	90	99	89.91	99.5	6524	5843	37967	32691	1703	1798
GW106	93		93.07		14031		83633		1738
GW107	79	93	78.48	93.02	4830	4148	86371	24019	1620	1766
GW117	93		93.17		21286		132340		1824
GW118	93		92.97		33707		261720		1802
GW120	79	93	78.69	93.09	5994	7681	108489	44255	1626	1770
GW129	90		89.87		24400		150042		1742
GW132	90	93	89.93	93.12	12589	11444	80783	69364	1746	1778
GW141	90		89.99		32598		227100		1813
GW142	90		90.02		28420		184705		1776
GW143	93		93.21		29242		191849		1822
GW154	79		78.96		6089		111153		1647
GW160	93		93.4		2225		13761		1865
GW169	93		93.44		583		4206		1906
GW180	90		90.1		1503		9739		1815
GW183	93		93.42		280		1936		1865
GW192	93		93.27		1506		9260		1845
GW194	103		102.6		2361		14420		1930
GW208	93		93.27		696		4483		1834
GW213	93		93.39		1633		10748		1864
GW221	93		93.35		279		2169		1898
GW225	93	97	93.27	96.44	1740	1531	10740	9090	1838	1870
GW228	93		93.24		2335		14880		1836
GW234	93		93.37		289		2192		1852
GW237	93		93.13		1703		11224		1781
GW246	83		83.84		4701		61616		1724
GW247	90		90.15		101		749		1818
GW250	93		93.3		102		771		1868
GW258	93		93.27		307		1981		1850
GW259	93		93.32		62		728		1830
GW261	93		93.34		2782		17301		1843
GW263	84	93	83.82	93.13	4641	3130	61565	19478	1676	1771
GW273	93		93.16		8566		55795		1824
GW278	93		93.37		1108		8146		1910
GW280	93		93.08		22890		140690		1845
GW284	93		93.04		31864		250120		1814
GW289	93		93.1		23752		146124		1796
GW291	93		93.05		24272		146637		1734
GW295	93		93.12		29809		203768		1858
GW296	93		92.97		32097		252924		1824
GW299	93		93.04		28939		194533		1816
GW301	93		92.94		31951		276190		1805
GW303	93		93.16		8566		55795		1824
GW309	93		93.28		14372		100089		1895
GW315	100		99.42		3421		21838		1868
GW323	93		93.16		12099		81257		1875
GW329	90	93	89.85	93	3124	2911	18385	16933	1717	1749
GW331	93		93.06		30314		201362		1763
GW332	93		93.08		30255		194180		1789
GW342	93		93.07		32369		243431		1895
GW349	93		93.04		27059		158005		1733
GW355	93		92.88		32283		259420		1779
GW357	93		92.96		32189		254275		1821
GW360	93		93.07		32370		222844		1891
GW369	93		93.02		28613		181390		1777
GW382	100		99.43		32386		241394		1967
GW385	93		93.16		31333		270219		1822
GW389	93		93		28630		180281		1829
GW396	93	102	93.14	102.53	8584	8167	55689	53831	1918	2020
GW404	93		93.1		22365		141395		1796
GW406	84		83.98		3406		44618		1648
GW408	93		93.23		15428		104000		1865
GW410	93		93.06		12109		84494		1945
GW412	93		92.99		23636		156252		1919
GW414	93		93.07		11570		79122		1909
GW417	90		89.62		19059		134152		1898
GW421	93		93.09		18084		121338		1958
GW422	93		93.23		15428		104022		1865
GW424	97		97.34		2525		40641		1936
GW428	93		92.88		5209		38769		1888
GW433	93		93.17		13945		97578		1952
GW439	93		92.69		11756		78665		1892
GW440	97		97.2		1382		19604		1928
GW446	93		93.07		8344		55552		1933
GW447	93		92.96		952		8240		1909
GW448	97		97.44		2404		33035		1939
GW450	93		92.9		22381		145500		1870
B 022	100		99.71		5813		35951		1889
B 023	90		90.11		12593		80743		1794
B 025	90		90.09		10675		69595		1828
B 030	96		96.42		8708		55551		1849
B 035	100		99.71		7828		46363		1847
B 043	100		99.71		6219		38900		1872
B 045	100		99.71		11339		71566		1884
B 066	100		99.61		3353		19667		1857
B 073	100		99.71		4976		30995		1870
B 095	90		90.02		11612		71490		1738
B 104	100		99.71		10912		69472		1903
B 111	93		93.28		1909		11926		1838
B 130	93		93.25		8151		51799		1826
B 131	93		93.37		3467		22245		1843
B 138	93		93.17		9472		57695		1778
B 146	93		93.22		5386		33295		1809
B 147	93		93.24		1928		13044		1834
B 148	93		93.3		9451		61456		1857
B 153	93		93.26		8144		48870		1815
B 160	90		90.07		9774		61510		1788
B 169	93		93.29		9405		55635		1812
B 183	93		93.37		7357		46850		1852
B 210	93		99.62		3032		18995		2006													21561		2794
B 215	93		83.93		1678		22275		1635
B 217	100		99.52		1306		8585		1959													3710		2730
B 218	93		93.14		1637		11266		1891													17604		2471
B 222	93		93.05		1985		12902		1925													22334		2612
B 224	93		93.11		2000		12800		1852													14039		2525
B 227	90		83.89		1266		17686		1644
B 242	100		89.86		2120		14325		1827													16455		2440
B 247	100		99.42		1925		11514		1928													10735		2700
B 262	100		89.87		1266		8595		1819													10584		2520
B 266	84		93.25		296		1916		1830													4791		2436
B 275	100		89.81		21678		128157		1702													1379		2647
B 282	100		93.04		3095		20368		1866													21382		2446
B 305	100		89.84		2341		16208		1781													23866		2642
B 311	93		93.07		421		2866		1743													765		2543
B 315	100		99.51		4522		28962		1894													28147		2659
B 340	90		89.95		2884		18305		1847													23753		2723
B 344	90		99.52		4836		31681		1938													31979		2712
B 347	90		99.61		1212		7869		1894													1370		2657
B 353	100		89.99		1788		11387		1850													16150		2562
B 354	100		93.21		1152		7662		1914													6910		2402
B 355	93		89.97		3715		23219		1864													24300		2746
B 356	90		84.02		2341		31226		1631
B 359	90		99.42		2352		15558		1924													25372		2698
B 362	100		93.16		833		5483		1875													12090		2457
B 366	93		83.85		287		3918		1631													5576		2009
B 379	93		93.01		20647		139995		1769													2802		2831
B 380	100		89.98		3111		20537		1906													22420		2801
B 396	100		99.66		22578		135147		1862
B 412	100		99.54		13182		82006		1854
B 416	100		99.56		10479		71671		1860
B 432	100		99.56		14118		87364		1845
B 439	93		93.01		20647		139995		1769
B 451	90	93	89.98	93.24	10244	9546	63825	58246	1810	1840
B 462	90		89.75		18952		117037		1735
B 465	100		99.56		21478		133824		1822
B 476	90		89.79		19703		138297		1771
B 483	93		93.27		24549		151448		1857
B 487	93		93.04		22143		134881		1787
B 488	93		93.05		15445		99727		1779
B 502	100		99.67		15247		102410		1859
B 507	90		89.91		24882		153482		1818
B 518	100		99.55		17638		111045		1815
B 525	100		99.45		15022		93174		1837
B 527	93		92.98		19987		133299		1774
B 534	93		93.03		12217		79086		1809
B 544	93		92.96		10578		65864		1789
B 563	93		93.07		25505		173097		1805
B 579	90		89.8		10894		70728		1732
B 580	90		89.8		14291		95461		1743
B 585	90		89.99		32730		252348		1775
B 596	90		89.97		16094		103534		1863
B 597	93		93.15		21097		132835		1824
B 603	93		92.98		17781		110610		1777
B 628	100		99.67		15247		102410		1859
B 640	100		99.35		822		5190		1869
B 644	100		99.52		1882		11173		1897
B 647	89		89.11		12593		80743		1794
B 655	96		96.15		21097		132835		1824
B 662	89		89.91		4520		26712		1768
B 669	100		99.62		2822		11253		1797
B 676	100		99.52		4752		12364		1545
B 695	100		99.82		1882		11173		1897

## Sheet: Marker2-Gpms-104
Sample Name	Allele 1	Allele 2	Size 1	Size 2	Height 1	Height 2	Peak Area 1	Peak Area 2	Data Point 1	Data Point 2
GW003	87	113	86.59	112.56	3742	2355	21079	16830	1730	1997
GW006	87	110	86.49	112.69	3100	1146	17386	5570	1740	2010
GW031	87	113	86.49	112.52	2218	1009	12421	7182	1703	1969
GW038	87	113	86.5	112.66	1812	737	10803	5246	1727	1996
GW040	86	94	86.45	94.65	32508	13355	185108	102070	1678	1852
GW046	87		86.55		1029		6347		1770
GW062	87	113	86.7	112.7	1325	643	8326	3869	1797	2069
GW065	87	110	86.49	112.53	3504	1633	20540	8928	1728	1996
GW066	87	113	86.45	112.61	4390	2199	25936	12262	1709	1977
GW072	87	113	86.48	112.52	2475	841	13741	5033	1693	1958
GW073	87		86.55		374		2240		1737
GW082	87		86.55		353		1936		1774
GW086	87	113	86.44	112.58	3593	2038	21182	16039	1707	1974
GW090	87	113	86.54	112.61	2565	1458	14925	11377	1710	1977
GW097	87	113	86.55	112.78	458	266	2459	1612	1765	2038
GW098	87	113	86.6	112.76	3803	2409	24619	20276	1795	2069
GW102	87	113	86.49	112.69	5753	2402	32334	14155	1719	1988
GW104	87	113	86.44	112.41	2860	1916	16699	11952	1706	1972
GW106	87	113	86.54	112.38	1969	810	11458	6105	1710	1975
GW107	87	110	86.45	112.52	1020	412	5934	2542	1731	2000
GW117	87	113	86.6	112.79	3830	1934	23130	15790	1788	2062
GW118	87	113	86.51	112.58	4790	1915	28491	11221	1776	2048
GW120	87	113	86.55	112.61	4443	2323	24934	18008	1747	2017
GW129	87	113	86.55	112.52	862	754	5023	4662	1737	2005
GW132	87		86.6		3830		23130		1788
GW141	87	113	86.61	112.77	5146	3364	30862	27047	1811	2087
GW142	87	113	86.6	112.6	4001	3218	21993	19715	1765	2035
GW143	87	113	86.6	112.66	3212	2048	18943	15736	1771	2042
GW154	87	113	86.65	112.65	1093	485	6965	3698	1767	2038
GW160	86	113	86.45	112.57	32508	13355	185108	102070	1678	2085
GW169	86	113	86.71	112.8	8796	2840	55736	16689	1857	2045
GW180	86	113	86.66	112.81	2011	860	10190	8160	1804	2145
GW183	86	113	86.71	112.64	9718	4956	60761	37712	1818	1985
GW192	86	113	86.7	112.73	9670	4484	57212	27785	1798	2563
GW194	86	113	86.6	112.57	5655	4772	33048	28854	1791	1468
GW208	86		86.71		7735		46150		1788
GW213	86	113	86.66	112.62	17708	10513	108702	65448	1815	1587
GW221	86	113	86.71	112.71	2924	1240	15447	9263	1853	1596
GW225	86	113	86.66	112.66	12314	6146	70493	44824	1795	1473
GW228	86	113	86.6	112.67	6535	2830	38361	20479	1792	1478
GW234	86	113	86.66	112.78	7080	2267	40556	13638	1805	2547
GW237	86		86.37		2704		11511		1610
GW246	86	113	86.45	112.63	22482	10348	114125	74704	1686	1547
GW247	86	113	86.6	112.67	1400	480	7319	3647	1794	1854
GW250	86	113	86.71	112.77	4073	1530	23488	11489	1821	1478
GW258	86	113	86.76	112.87	5011	1756	27001	9994	1802	1587
GW259	86	113	86.65	112.77	1664	766	7890	4963	1785	2561
GW261	86	113	86.7	112.76	4552	1473	27444	10127	1798	2784
GW263	86	113	86.65	112.78	3119	1300	18211	9272	1820	1874
GW273	86	113	86.76	112.69	1016	440	5086	3122	1837	1874
GW278	86	113	86.69	112.76	9737	4657	60232	34291	1855	1894
GW280	86	113	86.57	112.8	3936	1760	24628	10511	1767	1475
GW284	86	113	86.67	112.64	12572	8126	77248	60707	1733	1365
GW289	86	113	86.61	112.75	9348	6212	57724	42054	1742	1472
GW291	86	113	86.66	112.7	8882	5015	55942	37900	1755	1589
GW295	86	113	86.61	112.72	18073	10118	107914	68876	1764	1657
GW296	86	113	86.52	112.6	9792	3593	60152	20774	1744	1568
GW299	86	113	86.51	112.69	7669	2865	45777	19287	1723	1751
GW301	86	113	86.6	112.65	6801	3696	42359	28937	1710	1742
GW303	86	113	86.56	112.64	7500	2960	44015	22782	1716	1698
GW309	86	113	86.66	112.65	7116	3672	45425	28241	1803	1852
GW315	86	113	86.56	112.58	3949	1924	22277	14853	1708	1687
GW323	86	113	86.57	112.65	9816	4959	63762	38889	1762	1473
GW329	86	113	86.51	112.5	5067	2632	29188	16051	1718	1568
GW331	86	113	86.6	112.65	8250	3651	48898	28197	1701	1754
GW332	86	113	86.5	112.67	5752	3132	35751	19807	1714	1467
GW342	86	113	86.66	112.79	12884	9919	80581	74538	1800	1974
GW349	86	113	86.51	112.77	7756	3232	46925	19089	1707	1977
GW355	86	113	86.56	112.64	11673	7467	74626	58101	1723	2038
GW357	86	113	86.67	112.55	15429	7879	101800	56866	1742	2069
GW360	86	113	86.67	112.86	14540	8178	92347	48315	1801	1988
GW369	86	113	86.56	112.67	7408	5173	49338	33374	1722	1972
GW382	86	113	86.76	112.83	19063	10679	118620	79499	1809	1975
GW385	86	113	86.62	112.84	15712	6413	94540	37332	1760	2000
GW389	86	113	86.66	112.67	17064	8333	106709	57182	1714	2062
GW396	86	113	86.71	112.73	16119	6407	106455	38967	1787	2048
GW404	86		86.6		8128		50262		1727
GW406	86	113	86.39	112.55	10204	3739	49444	18990	1617	2005
GW408	86	113	86.71	112.67	11407	6049	73509	39482	1787	2017
GW410	86	113	86.29	112.37	4996	2831	34758	25935	1709	1568
GW412	86	113	86.39	112.52	26366	13554	135925	100640	1627	1751
GW414	86	113	86.18	112.44	4033	1904	26430	13127	1706	1742
GW417	86	113	86.26	112.56	32568	21475	207352	158720	1596	1698
GW421	86	113	86.29	112.23	4088	2511	27176	23365	1711	1852
GW422	86	113	86.29	112.15	3041	1472	19484	10973	1676	1687
GW424	86	113	86.24	112.24	2537	980	16147	7845	1679	1473
GW428	86	113	86.28	112.21	1648	634	10828	5832	1657	1568
GW433	86	113	86.34	112.41	3560	1482	23913	13064	1701	1754
GW439	86	113	86.33	112.13	1731	944	11280	8555	1655	1687
GW440	75	102	74.62	102.35	3041	1472	19484	10973	1676	1687
GW446	86	113	86.24	112.31	437	92	3290	920	1697	1587
GW447	86	113	86.44	112.28	1163	1117	6196	7675	1647	1596
GW448	86	113	86.27	109.81	1638	513	10610	3458	1627	1473
GW450	86	113	86.14	112.29	5272	2738	35095	24919	1594	1478
B 022	86	113	86.36	112.52	10056	6429	57379	49227	1702	2547
B 023	86	113	86.36	112.46	13824	8698	82087	68821	1731	1974
B 025	86	113	86.42	112.57	10500	7012	62818	55254	1750	1977
B 030	86	113	86.31	112.47	2345	1238	13875	9894	1701	2038
B 035	86	113	86.34	112.54	32094	19410	188067	152710	1691	2069
B 043	86	113	86.36	112.49	18142	10999	103760	83600	1702	1988
B 045	86	113	86.35	112.64	12951	6544	74772	38019	1717	1972
B 066	86	113	86.35	112.48	11641	6579	67640	51373	1689	1975
B 073	86	113	86.35	112.52	5116	3028	29941	24108	1705	2000
B 095	86	113	86.3	112.55	10824	5707	61357	45787	1670	2062
B 104	86	113	86.41	112.58	16223	8161	96468	64035	1741	2048
B 111	86	113	86.31	112.35	738	385	4559	3199	1707	2017
B 130	86	113	86.4	112.54	16012	9721	92868	75984	1720	2005
B 131	86	113	86.35	112.49	4903	3087	30575	25315	1726	1974
B 138	86	113	86.35	112.51	1903	944	11121	7816	1670	1977
B 146	86	113	86.29	112.31	12469	6979	72488	56034	1688	2038
B 147	86	113	86.4	112.6	11313	7219	65647	56816	1724	2069
B 148	86	113	86.45	112.52	19340	11454	116849	90304	1737	1988
B 153	86	113	86.25	112.41	1327	790	7959	6331	1682	1972
B 160	86	113	86.35	112.49	10368	7346	61942	58642	1698	1975
B 169	86	113	86.34	112.38	1189	845	7777	5360	1692	2000
B 183	86	113	86.55	112.52	2067	1194	12761	9325	1733	2062
B 210	92	131	112.48		126		1180		2066	2048
B 215	86	113	86.47	112.61	8023	3801	54125	31799	1785	2017
B 217	92	131	92.54	130.85	8265	5894	15472	14572	1789	1458
B 218	92	131	91.45	133.54	490	180	6886	2902	1855	2069
B 222	86	113	86.43	112.38	2431	1754	14495	14404	1758	1988
B 224	86	113	86.44	112.33	697	478	3859	3525	1779	1972
B 227	86	113	86.47	112.58	6569	4244	40865	35808	1751	1975
B 242	86	110	86.39	110.57	18594	10783	123170	71120	1814	2000
B 247	86	113	86.48	112.64	6118	3465	41861	27262	1784	2062
B 262	86	113	86.37	112.52	3705	2186	23891	18657	1743	2048
B 266	92	131	92.25	130.54	8476	5784	12456	11205	1874	1254
B 275	86	110	86.47	110.58	6170	3422	37551	20389	1785	1988
B 282	86	110	86.42	110.5	2194	1261	13367	7329	1747	1972
B 305	86	113	86.47	112.52	6774	3921	43006	33764	1750	1975
B 311	86	113	86.64	112.58	10841	7653	66553	63040	1844	2000
B 315	86	113	86.47	112.58	9304	6178	56123	51616	1757	2062
B 340	86	113	86.42	112.59	12141	5971	73048	50102	1750	2048
B 344	86	113	86.49	112.49	10653	6218	65043	51777	1769	2017
B 347	86	113	86.42	112.53	6903	3836	44091	33138	1772	1988
B 353	86	113	86.44	112.52	8172	5136	59351	45087	1809	1972
B 354	86	113	86.58	112.74	13079	6253	81279	50447	1855	1975
B 355	86	113	86.53	112.64	12233	6224	76694	52081	1831	2000
B 356	86	113	86.54	112.57	4929	3151	30853	26307	1795	2062
B 359	86	113	86.47	112.52	10455	5813	63444	48926	1750	2048
B 362	86	113	86.46	112.69	7308	4022	46323	24300	1738	2017
B 366	86	113	86.47	112.52	4305	2488	28246	21778	1786	1988
B 379	86	113	86.53	112.54	11319	5534	69618	44680	1787	1972
B 380	86	113	86.52	112.41	10865	3652	66429	29082	1768	1975
B 396	87	113	86.24	112.48	31855	29822	227746	224666	1632	2000
B 412	87	113	86.19	112.43	32068	31717	248095	263628	1622	2062
B 416	87	113	86.34	112.45	32114	26973	218298	221694	1639	2048
B 432	87		86.39		32243		196412		1606
B 439	87	113	86.34	112.38	23111	9437	136043	78123	1599	2017
B 451	100		99.69		31996		256192		1922
B 462	87	113	86.33	112.44	12945	7593	79743	65184	1607	1708
B 465	87	113	86.14	112.41	32073	31701	247472	260162	1598	1762
B 476	87	113	86.25	112.14	32114	20503	247360	155100	1642	1718
B 483	87	113	86.36	112.42	32310	32276	221498	202221	1671	1701
B 487	87	113	86.33	112.44	16796	9511	107323	74084	1616	1714
B 488	87	113	86.18	112.48	32241	27354	257762	220509	1602	1800
B 502	87	113	86.36	112.36	25632	23726	164000	196152	1645	1707
B 507	87	113	86.36	112.49	32369	26810	209394	214577	1656	1616
B 518	87	113	86.33	112.43	32206	26157	204966	207156	1587	1602
B 525	87	113	86.34	112.12	31645	14252	184726	77072	1609	1598
B 527	87		86.34		11143		68840		1606
B 534	87	113	86.45	112.42	1726	794	10937	6803	1664	1644
B 544	87	113	86.33	112.21	17976	10030	101927	83636	1607	1616
B 563	87	113	86.3	112.28	7963	5190	52762	41849	1646	1772
B 579	87	113	86.28	112.26	21623	16763	124570	137252	1593	1857
B 580	87	113	86.23	112.25	18641	8521	112480	73507	1604	1794
B 585	100	113	100.19	112.42	18419	31978	111125	278109	1772	1775
B 596	87	113	86.36	112.53	32174	27825	223361	225436	1690	1683
B 597	87	113	86.24	112.41	32030	31834	272206	263186	1644	1743
B 603	87	113	86.3	112.46	31878	22668	206683	183061	1616	1767
B 628	86	112	86.48	112.62	2519	1576	15130	12702	1772	1769
B 640	86	112	86.48	112.57	1723	1365	11227	11236	1857	1644
B 644	86	112	86.52	112.54	7175	4351	42652	35575	1794	1616
B 647	86	112	86.47	112.65	4959	2909	29199	24030	1775	1772
B 655	81	86	80.8	86.51	3916	6412	24027	40159	1683	1857
B 662	86	112	86.42	112.59	6988	3373	42829	28181	1743	1794
B 669	86	112	86.47	112.56	2896	1690	17952	14377	1767	1775
B 676	86		86.43		6872		41545		1769
B 695	86		86.36		3776		24097		1736

## Sheet: Marker3-Epms-331
Sample Name	Allele 1	Allele 2	Size 1	Size 2	Height 1	Height 2	Peak Area 1	Peak Area 2	Data Point 1	Data Point 2
GW003	79		79.04		7330		42793		1657
GW006	79		79.02		15105		87905		1668
GW031	85		84.71		5535		31537		1650
GW038	77		76.37		4251		76177		1661
GW040	77		76.63		4478		83006		1695
GW046	77		76.37		3828		66648		1658
GW062	77		76.65		3144		56662		1680
GW065	77	92	76.09	92.2	2662	4313	44375	25480	1611	1774
GW066	77	92	75.99	92.16	2433	3876	40180	23102	1605	1768
GW072	83		83.08		3914		70908		1606
GW073	83		83.14		3979		72054		1637
GW082	73	77	72.98	76.46	1812	2089	20689	36460	1628	1664
GW086	76		75.5		3257		57405		1585
GW090	76		75.79		3663		64045		1589
GW097	77	79	76.35	79.06	4270	2029	76290	11448	1665	1693
GW098	83		82.79		16643		102519		1773
GW102	75		74.62		19456		112665		1634
GW104	84		83.49		3379		60263		1599
GW106	76	79	75.59	78.95	3070	1519	54258	8590	1611	1645
GW107	76	79	75.7	78.98	3280	2027	57384	11772	1576	1609
GW117	77	107	76.45	107.09	4350	4162	78414	24489	1701	2022
GW118	79		79.02		19787		111619		1667
GW120	86		85.75		6046		34695		1626
GW129	76	92	76.07	92.08	2848	5180	49414	32391	1658	1822
GW132	84	102	83.22	101.52	2927	2806	49962	16983	1638	1901
GW141	77	102	76.62	101.62	4981	9848	91062	58759	1734	1997
GW142	77	83	76.47	82.74	2945	3692	51788	22434	1648	1712
GW143	77	102	76.28	101.57	3493	2499	61554	14616	1631	1889
GW154	77		76.45		3109		54564		1669
GW160	79		78.75		31362		315649		1652
GW169	92		92.11		18440		113675		1798
GW180	81	92	81.11	92.07	7796	2671	96407	16468	1719	1752
GW183	92		92.2		11121		68881		1768
GW192	81		81.03		6829		90677		1638
GW194	81	104	81.04	103.93	6365	4537	79584	63202	1758	1852
GW208	81		81.2		6262		79011		1643
GW213	79	100	78.75	99.78	31362	7252	315649	46726	1652	1823
GW221	81		81.11		7796		96407		1719
GW225	83		82.76		14408		92114		1670
GW228	83		82.69		14666		94719		1649
GW234	92		92.05		31928		214726		1752
GW237	104		103.3		17791		109799		1873
GW246	100		99.78		11024		65885		1815
GW247	100		99.78		10462		63324		1809
GW250	98		97.85		19459		115250		1824
GW258	83		82.65		32128		228502		1660
GW259	83		82.47		31846		277161		1650
GW261	100		99.68		28796		166250		1804
GW263	100		99.79		5209		30553		1842
GW273	79		99.78		7252		46726		1823
GW278	100		100.3		133		784		1880
GW280	107		107.37		2555		16166		2044
GW284	92		92.34		30182		183097		1849
GW289	107		107.38		311		1614		1992
GW291	83		82.65		32128		228502		1660
GW295	107		107.35		15822		94416		2058
GW296	79		79.08		31113		270142		1716
GW299	100		100		11818		71342		1972
GW301	92		92.37		15085		93142		1881
GW303	79		79.18		1269		8250		1720
GW309	83		82.93		4338		28359		1814
GW315	71	83	71.2	82.83	1269	1968	18250	12201	1881	1743
GW323	77	92	76.94	92.4	5135	3185	33413	23617	1804	1905
GW329	71	92	92.32		3721		26698		1833
GW331	83		82.8		31601		197649		1704
GW332	79		79.12		27450		168940		1692
GW342	83		82.85		31709		235390		1858
GW349	83	100	82.8	99.68	31601	31899	197649	184871	1704	1815
GW355	107		107.33		15914		94545		1981
GW357	98	107	98.09	107.31	14190	9173	85768	55100	1921	2023
GW360	102		101.92		24692		146176		2026
GW369	92		92.29		31428		211082		1819
GW382	102		102		19100		114195		2033
GW385	92		92.35		27773		167971		1858
GW389	79		79.08		30772		274674		1729
GW396	92		92.38		23742		155058		1945
GW404	79		79.01		31160		252369		1698
GW406	71	79	71.2	79.21	1269	1144	18250	7388	1881	1758
GW408	107		107.49		11202		68951		2058
GW410	79		101.6		13756		87058		1875
GW412	79		81.03		11786		145189		1710
GW414	80	104	80.87	103.87	3631	1814	45646	25388	1651	1865
GW417	102		99.68		31899		184871		1815
GW421	79		78.9		31569		297362		1687
GW422	79	81	79.04	81.11	9980	5861	61185	58741	1659	1854
GW424	81		81.08		10786		131589		1688
GW428	103		103.41		13998		84514		1872
GW433	81	104	80.65	104.14	10584	9956	85471	57814	1854	1908
GW439	81	107	80.72	107.61	17630	6700	111457	40030	1675	1852
GW440	81	104	81.26	103.3	6954	17791	89263	109799	1743	1873
GW446	98		81.16		6954		89263		1743
GW447	100		99.68		10855		66968		1809
GW448	81	104	80.99	103.65	6771	5687	40536	35412	1623	1587
GW450	100		99.68		21113		122616		1796
B 022	83		82.9		21129		129455		1650
B 023	100		99.9		2435		15014		1829
B 025	92		92.26		20759		125086		1784
B 030	83		82.86		25374		150551		1650
B 035	102		101.76		9712		55448		1806
B 043	83		82.83		22061		133819		1635
B 045	102		101.74		4257		25673		1837
B 066	83		82.76		28426		166398		1621
B 073	83		82.82		8232		50698		1628
B 095	92		92.15		10279		58224		1692
B 104	92		92.23		4826		30929		1764
B 111	92		92.33		9085		52982		1769
B 130	79		79.08		31996		230459		1613
B 131	79		79.16		19370		123177		1637
B 138	79		79.14		15039		93104		1571
B 146	107		107.2		5274		30921		1888
B 147	102		101.73		11563		69812		1857
B 148	102		101.82		7509		47468		1877
B 153	79		79.08		17200		104233		1609
B 160	102		101.84		3021		17404		1839
B 169	79		79.2		11645		69467		1609
B 183	92		92.32		7881		48558		1775
B 210	83		83.54		7225		41680		1491
B 215	92		91.56		5846		41520		1874
B 217	102		101.66		709		4183		1869
B 218	102		101.65		4466		27298		1704
B 222	107		107.2		2438		14181		1978
B 224	107		107.06		1429		8307		1905
B 227	83		83.54		7225		41680		1491
B 242	107		107.1		3410		19805		1935
B 247	102		101.67		1388		8086		1839
B 262	107		107.2		515		2893		1944
B 266	107		107.07		158		989		1911
B 275	102		101.58		3436		20291		1826
B 282	107		107.09		1877		10782		1928
B 305	102		101.67		3356		19844		1835
B 311	83		82.54		7225		41680		1491
B 315	83		82.77		5549		34772		1630
B 340	83		82.7		5987		37069		1651
B 344	83		82.63		8668		55073		1642
B 347	83		82.71		1983		12774		1640
B 353	102		101.65		1222		7564		1856
B 354	92		92.1		2702		16686		1764
B 355	83		82.7		4809		30188		1656
B 356	107		107.07		158		989		1911
B 359	83		82.71		3722		23032		1651
B 362	80		79.05		6717		42850		1625
B 366	80		79.08		8514		45623		1658
B 379	107		107.15		23842		136256		1975
B 380	83		82.78		8148		52616		1708
B 396	83		82.51		20481		121109		1709
B 412	102		101.63		7637		44685		1873
B 416	83		82.54		8557		55784		1703
B 432	102		101.63		4587		26344		1861
B 439	82		82.39		13116		82226		1670
B 451	107		107.15		23842		136256		1975
B 462	92		91.91		8968		52210		1756
B 465	83		82.48		32263		227639		1668
B 476	83	107	82.51	107.05	9452	3306	64776	21221	1703	1932
B 483	107		107.19		14106		79699		1994
B 487	83	92	82.47	91.94	5908	4222	39577	25918	1692	1778
B 488	100		99.67		14001		81288		1837
B 502	83		82.43		14122		91484		1701
B 507	107		107.12		7812		45990		1984
B 518	82		82.4		31955		213281		1660
B 525	102		101.52		8917		54591		1859
B 527	107		107.07		5165		33625		1906
B 534	83	107	82.73	107.13	838	2367	10705	17781	1713	1941
B 544	107		107.05		6032		35314		1919
B 563	83		82.48		27496		198828		1706
B 579	107		107.03		7354		45013		1889
B 580	79		78.83		13854		87193		1645
B 585	79		78.68		32077		280387		1671
B 596	107		107.16		11362		66584		2020
B 597	79		78.78		32198		252287		1696
B 603	79		78.73		32090		205558		1649
B 628	83		82.84		16741		99535		1738
B 640	83		82.84		14151		91677		1820
B 644	75	140	75	139.53	20811	22811	90113	120965	2849	1858
B 647	107		107.24		14453		81280		2015
B 655	102		101.64		16028		88203		1907
B 662	92		92.23		30587		177975		1808
B 669	92		92.13		29064		173491		1829
B 676	92		92.13		17049		99735		1838
B 695	92		92.23		10294		63286		1801

## Sheet: Marker4-Epms-755
Sample Name	Allele 1	Allele 2	Size 1	Size 2	Height 1	Height 2	Peak Area 1	Peak Area 2	Data Point 1	Data Point 2
GW003	140		139.85		1140		7049		2328
GW006	140		139.85		3197		19678		2319
GW031	147		147.1		377		2354		2363
GW038	140		139.93		654		4131		2386
GW040	140		139.92		892		5571		2433
GW046	140		139.85		6573		36403		2286
GW062	140		139.85		4943		26744		2265
GW065	140		139.95		2357		14733		2351
GW066	140		139.84		3330		20457		2326
GW072	140		139.86		106		648		2273
GW073	140		139.73		375		2496		2395
GW082	140		139.86		1260		6853		2241
GW086	147		146.97		1277		7847		2338
GW090	140		139.85		419		2781		2289
GW097	140	147	139.92	147.2	1035	1031	6646	6407	2414	2486
GW098	140		139.92		1906		12032		2477
GW102	147		147.13		2116		12760		2416
GW104	147		147.2		1991		12232		2372
GW106	140		139.85		870		5728		2302
GW107	140		139.85		992		6382		2312
GW117	147		147.2		1232		7405		2511
GW118	140		139.93		2950		18334		2395
GW120	147		147.13		1157		6836		2445
GW129	140		139.84		1944		12708		2349
GW132	140		139.84		2320		14242		2329
GW141	140		139.93		759		4645		2441
GW142	140		139.83		1269		8266		2411
GW143	140		139.92		2429		16883		2419
GW154	140		139.86		4974		27173		2268
GW160	140		139.76		15895		83207		2271
GW169	140		139.96		10711		66237		2306
GW180	140		139.88		1209		6949		2243
GW183	140		139.87		2515		15609		2256
GW192	140		139.78		20665		105198		2243
GW194	140		139.77		24844		134543		2229
GW208	140	147	139.77	147.02	9454	7248	54171	38432	2241	2308
GW213	140		139.86		24146		133705		2268
GW221	140		139.86		13693		76273		2308
GW225	140		139.88		15349		84286		2239
GW228	147		147.04		15529		80981		2311
GW234	140		139.87		10082		59523		2243
GW237	140		139.85		113		625		2255
GW246	140		139.86		24146		133705		2268
GW247	140	147	141.84	148.3	143	204	889	1084	2250	2310
GW250	140		139.86		311		1750		2209
GW258	140		139.86		412		1849		2268
GW259	140		139.77		355		2313		2227
GW261	140	147	139.87	147.05	9676	6682	51342	33981	2251	2318
GW263	140	147	139.87	147.05	219	145	1038	618	2269	2336
GW273	140		139.85		9142		49458		2268
GW278	140		139.86		15024		93894		2305
GW280	147		146.99		5667		30900		2359
GW284	147		147.17		12663		66853		2325
GW289	140	147	139.86	146.97	5472	3898	29588	21404	2252	2319
GW291	147		146.99		8374		47570		2336
GW295	147		146.99		1546		8333		2361
GW296	140		139.85		9142		49458		2268
GW299	140		139.86		5369		28370		2233
GW301	147		147.17		11757		61503		2294
GW303	147		147.15		2446		13610		2293
GW309	147		147.25		315		1579		2409
GW315	147		147.15		885		5232		2295
GW323	147		147.2		3289		19599		2354
GW329	140		139.76		2031		11510		2224
GW331	140		139.87		4458		23804		2213
GW332	140		139.76		7437		40968		2222
GW342	140		139.95		14527		79623		2323
GW349	147		147.15		7859		41529		2291
GW355	140	147	139.87	147.15	5532	5114	30049	27625	2236	2304
GW357	140	147	139.75	147.07	5981	5171	35248	29295	2255	2324
GW360	147		147.23		12579		67603		2385
GW369	140	147	139.76	147.05	5302	3454	28702	18088	2234	2302
GW382	147		147.13		8005		43195		2399
GW385	147		147.2		15369		80759		2364
GW389	147		147.05		8782		46931		2300
GW396	140		139.85		13392		81921		2319
GW404	140		139.87		4686		25637		2240
GW406	140		139.91		19309		109760		2290
GW408	140		139.84		5696		35445		2323
GW410	140		139.8		31307		185363		2282
GW412	140		139.82		29680		166839		2247
GW414	140		139.71		22355		130461		2236
GW417	140		139.7		19951		122806		2251
GW421	140		139.91		19309		109760		2290
GW422	102	147	101.71	147.06	2379	3781	33101	65707	1900	2333
GW424	140	148	139.7	148.05	2583	2976	15025	49728	2221	2293
GW428	147		146.9		8309		51318		2269
GW433	140		139.8		10327		60818		2295
GW439	140		139.7		9860		60206		2207
GW440	101	148	94.18	147.82	5518	3785	42878	62830	1776	2277
GW446	140		139.7		3084		18119		2264
GW447	139		138.68		2966		17212		2221
GW448	102	148	101.84	147.83	2101	2650	29046	43902	1857	2288
GW450	140		139.71		19042		105687		2189
B 022	140		139.86		1915		11036		2244
B 023	140		139.85		2357		13513		2251
B 025	140		139.85		8485		52290		2290
B 030	140		139.85		1151		6314		2248
B 035	140		139.87		4073		22170		2204
B 043	147		147.18		539		3055		2299
B 045	147		147.18		655		3838		2310
B 066	140		139.86		1314		7010		2215
B 073	140		139.86		915		5124		2222
B 095	147		147.24		1343		6997		2255
B 104	147		147.21		2241		13621		2339
B 111	140		139.85		1180		6378		2271
B 130	140		139.85		2213		13142		2252
B 131	147		147.1		1494		8706		2352
B 138	140		139.76		2616		14647		2196
B 146	140		139.85		1815		10660		2231
B 147	147		147.1		921		5403		2330
B 148	140		139.85		2008		12089		2286
B 153	140		139.85		874		4805		2243
B 160	147		147.17		1129		6611		2312
B 169	147		147.17		2137		11344		2312
B 183	147		147.1		1910		10835		2351
B 210	140		139.74		170		832		2261
B 215	147		147		1177		6337		2332
B 217	140		139.94		142		792		2342
B 218	140		139.95		147		1373		2305
B 222	140		139.86		674		3546		2241
B 224	140		139.75		145		697		2261
B 227	140		139.75		2715		15602		2242
B 242	140		139.75		2951		17953		2305
B 247	140		139.85		4067		22840		2277
B 262	140		139.86		2036		11236		2224
B 266	140		139.86		134		764		2233
B 275	147		147.2		816		4449		2343
B 282	140		139.86		420		2317		2234
B 305	140		139.86		2033		11641		2233
B 311	140		139.84		3753		21123		2334
B 315	140		139.86		3996		21445		2241
B 340	147		147.16		3736		20356		2303
B 344	147		147.08		3879		21302		2316
B 347	140		139.86		3988		23260		2253
B 353	140	147	139.84	147.23	483	299	2987	1779	2296	2367
B 354	147		147.15		3157		17145		2412
B 355	140		139.83		3555		19987		2327
B 356	140		139.85		4410		23627		2281
B 359	140		139.75		4288		23887		2233
B 362	140		139.86		3530		19968		2222
B 366	140		139.85		2080		12568		2273
B 379	147		147		2748		14800		2341
B 380	147		147.1		1493		8045		2315
B 396	147		146.94		10002		56731		2316
B 412	140		139.71		9214		59134		2246
B 416	140	147	139.71	147.03	3651	3054	26226	19787	2250	2313
B 432	147		147.03		14069		84782		2297
B 439	147		146.79		7385		46422		2276
B 451	147		147.06		16558		98987		2359
B 462	147		147		9041		56112		2270
B 465	140		139.71		11685		78123		2208
B 476	147		146.82		10068		69003		2309
B 483	140		139.8		13478		79186		2316
B 487	140		139.7		11507		71571		2237
B 488	140		139.71		28304		178915		2230
B 502	140		139.81		11271		82964		2247
B 507	140		139.69		31542		191996		2307
B 518	140		139.71		19706		130050		2204
B 525	147		147.03		14058		88244		2289
B 527	140		139.7		23107		155805		2220
B 534	140		139.7		4337		30019		2259
B 544	140		139.7		16551		99258		2241
B 563	140		139.7		19567		130367		2256
B 579	140		139.71		12521		83817		2207
B 580	140		139.7		4309		31644		2218
B 585	140		139.69		31951		203495		2253
B 596	140		139.79		12029		70861		2360
B 597	140		139.69		20507		125369		2283
B 603	140		139.81		16289		96203		2226
B 628	140		139.83		2127		12544		2351
B 640	140		139.92		414		2686		2449
B 644	147		147.18		6666		39388		2456
B 647	140		139.93		4676		26498		2369
B 655	140		139.85		4712		26628		2317
B 662	147		147.02		4225		24282		2386
B 669	147		147.13		964		5708		2411
B 676	147		147.05		2127		11873		2422
B 695	147		147.03		208		1272		2378

## Sheet: Marker5-Epms-397
Sample Name	Allele 1	Allele 2	Size 1	Size 2	Height 1	Height 2	Peak Area 1	Peak Area 2	Data Point 1	Data Point 2
GW003	113	115	113.28	115.16	2515	1613	13918	8478	2019	2039
GW006	113	117	112.99	116.99	4446	1555	32924	9916	2005	2089
GW031	121		120.9		423		2261		2063
GW038	119		119.04		13104		68449		2066
GW040	119		118.95		1934		11628		2178
GW046	123		122.86		26105		133377		2098
GW062	119		119.13		20053		104859		2085
GW065	114		113.53		2071		12363		2045
GW066	117		117.17		3148		17791		2058
GW072	121		120.8		2339		14152		2050
GW073	117		117.09		1128		6431		2106
GW082	119		119.04		13104		68449		2066
GW086	119		118.98		4047		24439		2026
GW090	110		109.57		1090		6696		1943
GW097	114	120	114.4	120.01	1972	1242	16691	7234	2107	2168
GW098	117		117.26		1913		11439		2212
GW102	121		121.05		2584		14890		2118
GW104	115	121	115.11	120.84	2313	1852	14054	10061	2018	2078
GW106	119		118.91		2565		14965		2055
GW107	113		113.32		324		2256		2018
GW117	121		121.11		2697		15589		2212
GW118	115		115.23		4287		25611		2108
GW120	121		120.91		1207		6824		2147
GW129	123		120.76		3903		22254		2122
GW132	125		124.92		1776		10641		2129
GW141	121		121.21		2430		14266		2209
GW142	121		121.22		1543		9037		2196
GW143	117		117.11		2927		17766		2145
GW154	117		117.14		5810		30613		2015
GW160	117	121	117.16	120.89	13192	8411	70493	44452	2040	2079
GW169	115	117	115.27	117.16	5124	3102	29854	17576	2052	2072
GW180	117		117.19		7141		39658		2013
GW183	110	113	109.67	113.37	4023	2736	23075	15538	1949	1988
GW192	113	125	113.35	124.73	8535	5399	45101	27984	1974	2092
GW194	121		120.79		12403		66151		2038
GW208	113		113.3		12090		64705		1966
GW213	125		124.73		10459		58658		2106
GW221	113		113.48		6542		36849		2037
GW225	117		117.09		18053		94970		2011
GW228	117		117.01		10373		56422		2004
GW234	119		119.02		2174		13442		2034
GW237	117		117.09		18053		94970		2011
GW246	112		90.23		672		9142		1755
GW247	121		120.97		1607		8394		2040
GW250	115		115.17		1262		7835		2012
GW258	113	117	113.28	117.1	1768	1172	10158	6523	1975	2015
GW259	113	117	113.34	117	470	269	2721	1649	1955	1993
GW261	117	119	117.19	119.02	10688	6487	56614	33534	2011	2030
GW263	117	121	117.12	120.96	304	165	2169	1017	2035	2075
GW273	117	121	117.13	120.94	592	331	3039	1738	2051	2091
GW278	117		117.17		11315		67939		2069
GW280	113		113.48		1246		6933		2065
GW284	119		119.08		1336		7347		2093
GW289	117	121	117.14	120.95	3681	2046	19602	10411	2067	2107
GW291	119		119.03		8719		49360		2094
GW295	117	119	117.07	118.89	2337	1491	12200	7518	1985	2004
GW296	117		117.16		685		3896		2089
GW299	110		109.7		3660		20343		1970
GW301	115		115.29		29587		150815		2025
GW303	121		120.9		916		5354		2078
GW309	119		118.96		2551		13861		2023
GW315	110	113	109.76	113.17	270	209	1539	1850	1963	1999
GW323	110		109.75		9116		55205		2008
GW329	117	121	117.23	120.97	2849	1955	15072	10000	2048	2087
GW331	113	119	113.37	119.01	8614	6546	46367	34705	2000	2059
GW332	113		113.41		11663		63504		2003
GW342	117		117.23		13788		74505		2150
GW349	117		117.2		7612		40136		2045
GW355	125		124.72		12854		70110		2130
GW357	117		117.17		10327		57885		2064
GW360	117		117.3		23910		132162		2155
GW369	113		113.4		29288		152183		2015
GW382	115		115.5		21051		115636		2136
GW385	119		119.07		8533		45912		2132
GW389	113	125	113.42	124.78	12543	8303	66515	44043	2018	2137
GW396	112		111.67		26603		151956		2050
GW404	117		117.22		16558		90982		2061
GW406	113		113.33		885		4710		1946
GW408	110		109.84		30204		178623		2069
GW410	121		120.85		20701		113436		2145
GW412	114		113.37		31645		175925		2036
GW414	121		120.87		15480		83719		2097
GW417	121		120.83		9659		59308		2118
GW421	121		120.85		9830		56096		2150
GW422	100		99.62		9845		56782		2154
GW424	115		115.69		411		3047		2036
GW428	117		117.02		5569		34076		2036
GW433	114		113.43		867		5340		2077
GW439	117		117.05		7924		45065		2034
GW440	100	117	99.65	117.24	7854	7330	45872	2618	2365	2035
GW446	119		118.99		1611		9197		2104
GW447	119		118.91		3506		20404		2075
GW448	110		109.63		793		4358		1939
GW450	123		122.68		11128		60745		2072
B 022	113		113.49		12178		68735		1972
B 023	110	121	109.79	121.04	4711	3273	27108	18560	1936	2056
B 025	110		109.86		5414		32250		1972
B 030	110		109.79		12079		64360		1933
B 035	115		115.27		6775		36081		1949
B 043	110	115	109.7	115.22	7882	6284	43721	35847	1915	1974
B 045	115		115.31		8774		49752		1985
B 066	110		109.79		8821		46670		1901
B 073	110		109.77		3561		20886		1905
B 095	119		119.16		7346		40056		1972
B 104	119		119.18		12224		72099		2052
B 111	117		117.28		7474		39670		2032
B 130	120		119.15		5423		31565		2036
B 131	115		115.5		3529		72625		3408
B 138	117		117.13		7941		42900		1964
B 146	121		120.91		3851		22320		2030
B 147	125		124.77		2359		13800		2107
B 148	121		120.97		9742		59633		2093
B 153	115		115.37		10133		54591		1989
B 160	115		115.37		9225		52556		1987
B 169	115		115.32		4567		24014		1997
B 183	125		124.86		3754		21195		2121
B 210	119		119.08		3134		16566		2130
B 215	125		125.32		3245		16587		2314
B 217	115		115.31		1288		7000		2022
B 218	113		113.44		3037		16260		2030
B 222	117		117.16		4080		21751		2095
B 224	120		120.89		2335		12003		2060
B 227	110		109.77		3561		20886		1905
B 242	117		117.17		4269		22546		2051
B 247	117		117.01		215		1263		2008
B 262	119		118.96		1352		7055		2078
B 266	119		119.04		130		674		2044
B 275	120		119.85		3487		18404		2035
B 282	118		117.14		2534		13167		2042
B 305	115		115.12		3836		21091		1985
B 311	119		119.04		130		674		2044
B 315	110		109.57		2977		16338		1910
B 340	110		109.6		3968		21894		1935
B 344	110		109.68		6617		36398		1905
B 347	117		117.07		2186		12064		2002
B 353	113		113.45		2290		12558		1989
B 354	125		124.67		1380		7778		2112
B 355	121		120.85		2961		16602		2060
B 356	95		94.57		322		2350		1736
B 359	117		117.02		2239		12259		2012
B 362	115		115.13		3063		17256		2007
B 366	117		117.05		3564		12064		2002
B 379	117		117.07		2186		12064		2002
B 380	110		109.7		5509		32207		1997
B 396	108		107.8		23766		126965		1937
B 412	110		109.63		30650		173138		1945
B 416	110		109.69		6281		36183		1948
B 432	110		109.64		21296		118896		1934
B 439	119		118.93		7330		39278		2007
B 451	121		120.96		27647		147437		2103
B 462	115	119	115.21	119	6503	5184	35232	26362	1969	2005
B 465	113		113.3		23963		133094		1949
B 476	119		118.91		5259		34313		2042
B 483	117		117.24		14677		80268		2085
B 487	110		109.68		6683		38579		1938
B 488	117		117.08		25069		132345		1998
B 502	110		109.6		9686		64659		1952
B 507	117		117.07		26415		144730		2073
B 518	115		115.28		9645		135569		2968
B 525	115		115.26		21755		121449		1986
B 527	121		120.84		7083		39001		2032
B 534	119		119.01		8015		49637		2050
B 544	121		120.94		3440		18124		2045
B 563	110	117	109.61	117.04	6380	4808	41160	30122	1955	2027
B 579	117		117.06		20592		110547		1979
B 580	115		115.22		8870		49239		1979
B 585	115		115.31		23446		135338		2009
B 596	117		117.24		19545		105139		2112
B 597	115		115.27		31378		166255		2035
B 603	115		115.22		15107		81202		1984
B 628	115		115.28		4134		22878		2079
B 640	110		109.76		1030		6115		2107
B 644	110		109.73		14026		76546		2051
B 647	117		117.17		3553		20042		2132
B 655	121		120.96		4353		22739		2109
B 662	125		124.69		3166		17064		2148
B 669	125		124.67		1616		9136		2171
B 676	125		124.73		1246		6465		2181
B 695	125		124.65		1123		6304		2143

## Sheet: Marker6-ES350
Sample Name	Allele 1	Allele 2	Size 1	Size 2	Height 1	Height 2	Peak Area 1	Peak Area 2	Data Point 1	Data Point 2
GW003	111		111.64		14003		87150		2019
GW006	111		111.67		18408		112483		2011
GW031	109		108.76		3263		20033		1954
GW038	109	111	108.83	111.67	2485	2067	15499	12798	2040	2071
GW040	111		111.65		4596		29305		2119
GW046	110	112	109.86	112.15	171	129	1052	890	2088	2113
GW062	111		111.63		267		2125		2127
GW065	109		110.11		6664		42361		2044
GW066	109	111	108.75	111.54	7210	6165	43628	37186	1987	2017
GW072	111		111.6		19071		117443		1972
GW073	111		111.57		8866		55998		2065
GW082	111		111.69		7959		49034		2069
GW086	111		111.54		15557		93813		1966
GW090	111		111.6		8129		49833		1981
GW097	111		111.55		7710		50620		2089
GW098	111		111.9		15868		101661		2171
GW102	111		111.73		13824		85391		2037
GW104	111		111.51		11038		69457		2000
GW106	111		111.58		7826		48318		1995
GW107	109		108.74		1089		7216		1971
GW117	111		111.54		31976		218723		2131
GW118	111		111.25		18402		112900		2088
GW120	111		111.54		6085		39365		2067
GW129	111		111.68		18857		114583		2043
GW132	111		111.55		14354		88306		2009
GW141	111		111.45		31981		276166		2126
GW142	111		111.66		11961		73378		2116
GW143	109		108.81		16928		109069		2074
GW154	111		110.97		15872		99368		2128
GW160	113		112.57		9057		52456		1957
GW169	113		112.6		8088		52283		1998
GW180	113		112.55		1020		6881		1938
GW183	113		112.57		612		4882		1953
GW192	113		112.49		709		5053		1935
GW194	113		112.5		1258		7439		1924
GW208	113		112.54		9855		62811		1923
GW213	113		112.61		20059		122805		1952
GW221	110		109.82		15261		92068		1958
GW225	113		112.49		15693		92340		1929
GW228	113		112.53		17193		100297		1925
GW234	113		112.59		1110		8957		1936
GW237	113		112.57		4148		28380		1956
GW246	110		111.54		448		3342		1922
GW247	113		112.56		4086		28603		1928
GW250	113		112.57		1415		9025		1956
GW258	113		112.55		4505		28891		1938
GW259	113		112.54		2451		16521		1921
GW261	113		112.63		13896		80553		1932
GW263	113		112.6		2991		19374		1956
GW273	113		112.63		5801		35667		1974
GW278	113		112.62		26994		178530		2002
GW280	112		111.7		6455		34400		2058
GW284	112		111.72		17964		93443		2024
GW289	112		111.63		13913		71943		2024
GW291	112		111.68		15688		87904		2042
GW295	112		111.7		29965		163528		2054
GW296	112		111.71		32234		178151		2034
GW299	112		111.73		32098		176886		2005
GW301	112		111.77		12575		68854		1998
GW303	112		111.64		6495		34224		2000
GW309	112		111.68		13298		79570		2102
GW315	112		111.68		1222		7246		2003
GW323	112		111.61		13501		78171		2054
GW329	112		111.67		4399		23342		1998
GW331	112		111.67		14513		75419		1990
GW332	112		111.64		15107		80840		1998
GW342	112		111.73		21990		121012		2086
GW349	112		111.67		19097		98961		1997
GW355	112		111.59		31923		209982		2009
GW357	109	112	108.98	111.72	15959	14952	88748	83345	2002	2032
GW360	112		111.61		32016		217356		2080
GW369	112		111.58		31594		198990		2009
GW382	112		111.69		32153		205111		2094
GW385	112		111.51		31749		222692		2061
GW389	109		108.94		32227		196957		1980
GW396	112		111.63		32147		199294		2081
GW404	112		111.8		30107		159077		2018
GW406	109	112	109.37	111.64	301	278	2411	1868	2025	2050
GW408	112		111.69		10149		61244		2089
GW410	112		111.69		33316		216042		2005
GW412	112		111.61		17896		106937		1968
GW414	112		111.62		11847		76274		1953
GW417	112		111.64		22722		166796		1978
GW421	112		111.7		11550		70773		2003
GW422	105		105.04		1599		21747		1923
GW424	105	112	105.14	111.73	790	730	10811	4119	1879	1944
GW428	112		111.63		8100		61303		1934
GW433	112		111.66		7759		44946		2006
GW439	112		111.56		4054		28968		1932
GW440	105		105.15		638		8841		1865
GW446	112		112.49		3490		28194		1988
GW447	112		112.52		2616		21405		1963
GW448	105	112	105.15	112.48	550	521	7411	4459	1875	1947
GW450	112		111.57		13960		86392		1912
B 022	112		111.64		11337		59846		1981
B 023	112		111.5		15924		85512		1957
B 025	112		111.56		5814		30919		1949
B 030	112		111.55		3464		17922		1971
B 035	112		111.61		13772		73194		1922
B 043	112		111.51		10824		58499		1932
B 045	112		111.58		11538		63280		1937
B 066	112		111.54		21336		113124		1924
B 073	112		111.5		6344		34167		1944
B 095	112		111.56		6318		33142		1915
B 104	112		111.51		10342		53592		1933
B 111	112		111.6		9647		50695		1938
B 130	112		111.55		11138		64135		1920
B 131	112		111.56		12277		67332		1903
B 138	112		111.56		12262		68012		1955
B 146	112		111.6		11086		65764		1950
B 147	112		111.6		5341		32517		1947
B 148	112		111.6		7823		45031		1945
B 153	112		111.51		6038		35725		1932
B 160	112		111.61		8537		52963		2002
B 169	112		111.61		5936		36458		2042
B 183	112		111.6		8138		51322		1999
B 210	112		112.51		11171		72433		2043
B 215	112		112.43		1315		9320		1997
B 217	112		112.48		4207		27150		1982
B 218	112		112.53		7414		47877		2010
B 222	112		112.45		4759		30930		2033
B 224	112		112.43		2116		12434		1959
B 227	112		112.52		1169		8673		1946
B 242	112		112.51		3754		24458		1990
B 247	112		112.47		3263		21850		1953
B 262	112		112.51		3509		22494		1997
B 266	112		112.53		1208		7658		1968
B 275	112		112.39		11511		74571		1938
B 282	112		112.42		5694		34027		1982
B 305	112		112.41		12535		79889		1945
B 311	112		112.43		803		5677		1973
B 315	112		112.45		12110		78088		1934
B 340	112		112.43		6479		41094		1958
B 344	112		112.41		16058		105124		1947
B 347	112		112.35		12050		79980		1945
B 353	112		112.51		3066		20456		1974
B 354	112		112.49		1984		12890		1976
B 355	112		112.4		10361		68666		1965
B 356	112		112.51		1038		7860		1942
B 359	112		112.44		6681		42016		1957
B 362	112		112.39		3964		26036		1970
B 366	112		112.41		438		3126		1982
B 379	112		112.46		919		6309		1936
B 380	112		112.38		687		5088		2020
B 396	112		111.7		7987		45002		2052
B 412	112		111.67		32180		248605		2116
B 416	112		111.64		29095		171197		2011
B 432	112		111.7		6104		36965		2064
B 439	112		111.59		12869		83446		1976
B 451	112		111.73		30222		161303		1991
B 462	112		112.61		15626		111143		1983
B 465	112		111.68		32862		187714		2010
B 476	112		111.58		22004		131031		1946
B 483	112		111.41		31734		258241		1946
B 487	112		111.78		32510		211707		1959
B 488	112		111.59		31663		242502		1997
B 502	112		111.68		31873		197338		1969
B 507	112		111.6		31638		211609		1966
B 518	112		111.65		29058		180334		1950
B 525	112		111.57		31686		257217		2009
B 527	112		111.53		31730		225285		1981
B 534	112		112.57		7686		61119		1946
B 544	112		111.47		31593		261740		1964
B 563	112		111.69		10169		63124		1985
B 579	112		111.53		31711		282220		1988
B 580	112		111.62		31773		218189		1993
B 585	112		111.57		31974		244499		2031
B 596	112		111.58		13766		89339		1990
B 597	112		111.59		31910		229661		1995
B 603	112		111.73		23082		149991		2035
B 628	112		112.46		13687		90277		2049
B 640	112		111.72		365		2284		2129
B 644	108	112	107.97	112.4	18984	30674	122687	268036	2033	2082
B 647	112		111.5		31840		234178		2057
B 655	112		111.64		32145		186074		2007
B 662	112		112.47		8888		57505		2018
B 669	112		112.46		8448		56726		2041
B 676	112		112.46		24670		158012		2049
B 695	112		112.51		6362		42534		2010

## Sheet: Marker7-Gpms-6
Sample Name	Allele 1	Allele 2	Size 1	Size 2	Height 1	Height 2	Peak Area 1	Peak Area 2	Data Point 1	Data Point 2
GW003	118	120	117.28	119.47	12844	5085	72008	37738	2032	2055
GW006	118	120	117.37	119.55	14984	5976	84493	43389	2043	2066
GW031	118	120	117.28	119.59	4256	2392	22695	22859	2005	2029
GW038	118	120	117.32	119.52	4958	2653	27649	17182	2029	2052
GW040	116	118	115.52	117.83	3582	1852	21516	18701	2080	2105
GW046	118	120	117.17	119.42	1589	510	10973	5368	1929	1952
GW062	117		117.16		3037		18128		1905
GW065	118	120	117.28	119.49	7211	3674	38743	25557	2022	2045
GW066	118	120	117.25	119.55	22339	9403	126119	70802	2008	2032
GW072	118	120	117.27	119.5	9157	3790	51178	27292	1982	2005
GW073	118	120	117.26	119.56	7629	2646	46190	19178	2036	2060
GW082	116	119	116.32	118.56	230	155	1257	1080	2077	2101
GW086	118	120	117.23	119.54	14573	6114	85321	47056	2008	2032
GW090	118	120	117.21	119.44	6211	2834	36290	22152	2003	2026
GW097	116	118	115.62	117.85	2839	1417	17040	13733	2062	2086
GW098	118	120	117.56	119.82	14338	5486	84685	39229	2098	2122
GW102	118	120	117.33	119.64	11429	6318	62883	61831	2018	2042
GW104	118	120	117.23	119.54	16157	8114	88780	62531	2008	2032
GW106	118	120	117.32	119.54	5213	2093	29222	15847	2001	2024
GW107	118	120	117.28	119.47	4129	1539	23897	10166	2034	2057
GW117	116	118	115.6	117.81	10155	4280	58441	31550	2085	2109
GW118	118	120	117.43	119.61	16030	6229	92981	45697	2076	2099
GW120	118	120	117.26	119.54	11910	5188	67278	37468	2047	2071
GW129	118	120	117.37	119.55	8926	3402	53832	25261	2041	2064
GW132	101		101.4		7768		47050		2041
GW141	118	120	117.54	119.79	9590	3618	55013	26159	2106	2130
GW142	118	120	117.49	119.76	5877	2798	32829	28343	2070	2094
GW143	118	120	117.34	119.61	14533	5811	82036	41307	2075	2099
GW154	118	120	117.36	119.63	1314	769	7533	4705	2067	2091
GW160	118		117.42		17109		101581		2131
GW169	118		117.55		21374		135344		2220
GW180	118		117.51		15658		95531		2094
GW183	118		117.53		6099		37207		2164
GW192	118		117.48		16208		98419		2119
GW194	118		117.4		8822		55492		2115
GW208	117		117.3		4078		21472		1912
GW213	118		117.43		29407		187843		2132
GW221	118		117.51		10454		62888		2149
GW225	118		117.35		22990		137041		2112
GW228	118		117.38		24964		150700		2085
GW234	118	120	117.6	119.86	13104	5455	77112	66884	2089	2113
GW237	118	135	117.47		3227		20832		2144
GW246	118		117.25		17061		96511		1943
GW247	118	120	117.52	120.05	8753	4733	50557	54941	2107	2134
GW250	118		117.42		10171		65498		2133
GW258	118	135	117.39		2589		14540		2076
GW259	118	135	117.39		2113		13541		2129
GW261	118		117.44		29577		197360		2135
GW263	118		117.51		2601		16340		2155
GW273	118	120	117.5	119.65	4170	1953	25006	13765	2111	2134
GW278	118		117.55		31507		230363		2157
GW280	117		117.42		25450		140090		2074
GW284	117		117.41		18632		102579		2043
GW289	117		117.41		31911		179454		2040
GW291	117		117.41		24907		145164		2055
GW295	117		117.44		22310		126171		2074
GW296	117		117.3		31986		216202		2054
GW299	117		117.4		23611		166892		2021
GW301	117		117.44		26986		140804		2015
GW303	117		117.38		7683		42346		2014
GW309	117		117.1		15444		89862		1942
GW315	117		117.39		5251		28383		2014
GW323	117		117.44		13390		79720		2070
GW329	117	119	117.13	119.39	886	245	7376	2423	1940	1963
GW331	117		117.37		13666		69217		2003
GW332	117		117.31		27713		155889		2012
GW342	117		117.48		32373		177729		2102
GW349	117		117.35		17824		94078		2012
GW355	117		117.33		28195		157510		2023
GW357	117		117.4		26558		149681		2046
GW360	117		117.53		23082		124310		2101
GW369	117		117.33		29812		162228		2023
GW382	117		117.51		19306		105064		2111
GW385	117		117.53		19459		105536		2078
GW389	117		117.43		17774		98546		2023
GW396	117		117.33		31804		233803		2101
GW404	117		117.38		11385		61643		2029
GW406	117		117.31		1355		7707		1931
GW408	117		117.56		13754		84179		2108
GW410	117	120	117.33	119.56	33248	11304	198614	77421	2117	2139
GW412	117	120	117.34	119.6	11930	3745	72757	26932	2083	2105
GW414	117		117.43		8091		49465		2068
GW417	117		117.4		9801		66857		2093
GW421	117	120	117.33	119.56	23293	8352	138176	59102	2125	2147
GW422	110	156	110.42	155.07	2901	2421	41167	42117	2038	2466
GW424	111	156	110.91	155.74	1148	1199	16050	20807	1995	2417
GW428
GW433	117	156	117.54	155.73	4663	3250	31786	56415	2124	2487
GW439	117	120	117.27	119.55	15519	5094	98780	35998	2048	2070
GW440	111	156	110.77	155.54	3607	3480	51544	59768	1982	2402
GW446	117		117.41		3041		17568		2097
GW447	117	149	117.41	149.21	8603	4254	48463	24206	2071	2368
GW448	111	155	110.58	155.38	2463	2643	35058	45060	1994	2416
GW450	117	149	117.38	149.21	16393	8764	87537	48159	2028	2323
B 022	117		117.32		9353		55457		2035
B 023	117		117.46		10410		60206		2043
B 025	117		117.48		3630		22746		2080
B 030	117		117.43		14893		84636		2040
B 035	117	121	117.38	121.18	5349	3068	29920	15673	1996	2036
B 043	117		117.34		10752		62811		2017
B 045	117		117.39		5366		31085		2027
B 066	117		117.33		9406		50959		2004
B 073	117		117.38		2040		12881		2012
B 095	117		117.4		5291		28466		1980
B 104	117		117.48		9122		55494		2057
B 111	117		117.44		3228		17715		2058
B 130	117		117.44		9041		52830		2042
B 131	117		117.44		10027		60958		2065
B 138	117		117.32		10615		57052		1990
B 146	117		117.33		3203		18701		2018
B 147	117		117.36		5071		30791		2048
B 148	117		117.45		3278		23340		2077
B 153	117		117.4		4459		25198		2033
B 160	117		117.32		5741		33053		2031
B 169	117		117.51		4151		23097		2031
B 183	117		117.53		8477		50201		2062
B 210	117		116.67		97		829		2081
B 215	117		117.25		1193		6978		2081
B 217	117	119	117.14	119.39	12730	3500	75283	25980	1955	1978
B 218	117		117.64		117		923		2119
B 222	117		117.26		191		1151		2061
B 224	117		117.28		557		2963		2087
B 227	117		117.16		4529		26600		2050
B 242	117		117.36		2610		15860		2118
B 247	117		117.31		4741		25852		2095
B 262	117		117.18		2158		12084		2039
B 266	117	119	117.3	119.43	4789	1237	28230	8829	1989	2011
B 275	117		117.29		1847		9809		2093
B 282	117	119	116.91	119.19	330	303	2598	2820	1912	1935
B 305	117		117.27		2271		12965		2047
B 311	117		117.48		16782		94024		2153
B 315	117		117.34		4720		25122		2069
B 340	117		117.23		4803		26908		2051
B 344	117		117.24		2941		16164		2071
B 347	117		117.3		4753		27006		2068
B 353	117		117.35		5526		32386		2113
B 354	117		117.37		6164		33959		2168
B 355	117		117.39		5681		30832		2150
B 356	117		117.23		6948		38507		2103
B 359	117		117.28		5437		29588		2047
B 362	117		117.2		5398		30348		2034
B 366	117		117.21		3622		20867		2085
B 379	117		117.32		10057		56338		2092
B 380	117		117.22		5900		32389		2066
B 396	117	120	117.18	119.43	12465	4122	75285	30017	2021	2043
B 412	117	120	117.34	119.6	9045	3541	55581	32200	2011	2033
B 416	117	120	117.23	119.38	7274	2910	51243	23777	2024	2045
B 432	117	120	117.21	119.47	10937	3634	73187	27316	2000	2022
B 439	117	120	117.2	119.58	4667	2650	27832	27291	1985	2008
B 451	117	120	117.37	119.7	5352	2241	34030	24334	2063	2086
B 462	117	120	117.21	119.39	9533	3615	60610	28505	1979	2000
B 465	117	120	117.22	119.38	7693	2886	49427	23512	1981	2002
B 476	117	120	117.09	119.33	4512	1771	30219	14467	2020	2042
B 483	117	120	117.34	119.65	2825	2548	15405	18279	2083	2106
B 487	117	120	117.16	119.41	12443	4635	80517	36007	2008	2030
B 488	117	120	117.12	119.29	10682	3550	64263	27267	1988	2009
B 502	117	120	117.24	119.49	7581	2869	52240	23848	2019	2041
B 507	117	120	117.3	119.53	12454	4460	75486	33115	2069	2091
B 518	117	120	117.18	119.36	11980	3989	76899	31836	1973	1994
B 525	117	120	117.3	119.56	4877	2037	28777	16569	1995	2017
B 527	117	120	117.21	119.47	10186	2727	68640	32822	1995	2017
B 534	117	120	117.26	119.4	1325	409	9131	3853	2032	2053
B 544	117	120	117.22	119.49	4153	1391	26715	11455	1996	2018
B 563	117	120	117.24	119.39	6888	2377	46840	18877	2020	2041
B 579	117	120	117.17	119.46	6198	2404	40708	19290	1972	1994
B 580	117	120	117.26	119.52	2147	1096	12429	10778	1994	2016
B 585	117	120	117.29	119.65	7090	2729	44225	28487	2019	2042
B 596	117		117.41		424		2266		2104
B 597	117	120	117.28	119.61	9300	4028	53028	39676	2051	2074
B 603	117	120	117.21	119.47	897	501	5677	5259	2002	2024
B 628	117		117.31		5005		28763		2123
B 640	117		117.44		926		5501		2214
B 644	117		117.48		29162		166686		2156
B 647	117		117.43		9726		52072		2137
B 655	117		117.32		10153		54431		2091
B 662	117		117.39		13667		77603		2095
B 669	117		117.36		3946		23619		2115
B 676	117		117.32		4470		24750		2125
B 695	117		117.34		1752		10137		2086

## Sheet: Marker8-InDel-3-5-1
Sample Name	Allele 1	Allele 2	Size 1	Size 2	Height 1	Height 2	Peak Area 1	Peak Area 2	Data Point 1	Data Point 2
GW003	111	113	110.64	113.38	5023	5160	29760	30001	1973	2002
GW006	111		110.58		7638		47161		1985
GW031	111		110.63		3966		24412		1941
GW038	111		110.58		3927		25881		1964
GW040	111		110.61		4358		30904		2016
GW046	111		110.66		8062		48840		1945
GW062	111		109.72		1374		6514		1884
GW065	111		110.62		5977		38143		1957
GW066	111		110.66		8062		48840		1945
GW072	111		110.59		5870		36895		1928
GW073	111	113	110.56	113.29	2356	2679	15403	16834	1972	2001
GW082	111		110.67		498		3550		2010
GW086	116		116.08		8816		53589		2002
GW090	111		110.59		4953		30947		1943
GW097	113		113.37		8067		54111		2027
GW098	110		109.86		13057		81036		2044
GW102	111		110.6		9032		55615		1968
GW104	124		124.4		2009		12204		2090
GW106	111		110.7		4153		26664		1942
GW107	111		110.58		2064		13594		1965
GW117	124		124.5		4013		24916		2179
GW118	111		109.93		12893		76868		2012
GW120	111		110.65		7532		46321		1982
GW129	124		124.5		3168		20591		2122
GW132	113		113.42		7693		51133		2003
GW141	110		109.88		19393		118359		2057
GW142	124		123.55		2241		13372		2149
GW143	111		110.55		11325		70999		2010
GW154	111		110.49		375		2571		2002
GW160	111	113	110.61	113.36	29022	30717	168877	172415	1968	1997
GW169	111		110.64		8049		50176		1998
GW180	111		110.65		9400		59543		1942
GW183	111		110.61		17223		108121		1955
GW192	111		110.66		18119		108070		1942
GW194	113		113.35		26656		152227		1958
GW208	111		110.66		27258		170797		1943
GW213	113		113.37		15521		91677		1994
GW221	111		110.71		22049		128409		2004
GW225	111		110.6		15356		90857		1939
GW228	116		116.14		19337		110751		2001
GW234	111		110.66		13117		80509		1943
GW237	111		109.74		622		4043		1863
GW246	111		109.64		11789		58266		1905
GW247	111		110.68		859		6575		1990
GW250	111		110.68		859		6575		1990
GW258	111		110.63		3272		20909		1945
GW259	111	113	110.69	113.49	1517	1401	10358	9872	1927	1956
GW261	111	113	110.58	113.35	15000	14134	84459	76543	1948	1977
GW263	111		110.65		3824		26454		1966
GW273	116		116.23		4598		26612		2038
GW278	116		116.08		25020		159370		2060
GW280	111		110.68		859		6575		1990
GW284	111		110.65		23320		137124		1959
GW289	111	113	110.66	113.42	14714	14538	85157	80629	1957	1986
GW291	125		124.48		8213		49654		2105
GW295	111		110.67		9479		58114		2000
GW296	111		110.64		29820		183382		1978
GW299	111		110.5		31903		222559		1936
GW301	125		124.45		1498		8624		2076
GW303	111		110.67		2170		12794		1928
GW309	111		110.64		23940		152838		2015
GW315	116		116.16		22461		125757		1988
GW323	111		110.62		23239		141712		1971
GW329	111		110.66		27258		170797		1943
GW331	111		110.63		16731		97114		1929
GW332	116		116.1		9992		57341		1989
GW342	111		110.7		1142		6801		2032
GW349	111		110.63		18384		105573		1936
GW355	111		110.59		5696		35707		1940
GW357	111		110.62		22303		130627		1951
GW360	111	116	110.76	116.15	3234	1123	19153	6642	2038	2096
GW369	110		109.63		19480		100499		1884
GW382	111		110.71		1256		7247		2036
GW385	113	116	113.38	116.12	5193	4399	31139	25734	2026	2055
GW389	111	113	110.58	113.35	15000	14134	84459	76543	1948	1977
GW396	111		110.68		20513		125752		1996
GW404	111		110.56		11095		70778		1950
GW406	125		124.4		8805		54217		2109
GW408	116		116.08		25020		159370		2060
GW410	110		109.86		27814		165941		2028
GW412	110		109.69		31710		254597		1994
GW414	113	115	112.58	115.28	8669	10237	54697	64978	2012	2039
GW417	113		112.6		17915		123170		2031
GW421	110		109.86		24785		134943		2031
GW422	115		115.23		5790		30871		2068
GW424	110		109.86		14732		83321		1972
GW428	125		124.53		2948		21493		2105
GW433	110		109.86		8505		49852		2032
GW439	116		116.22		13041		85470		2017
GW440	108		108.35		2507		34088		1940
GW446	115		115.34		9948		52114		2064
GW447	113		112.49		166		723		2006
GW448	110		110.62		3817		24766		1973
GW450	110		109.83		18413		105659		1936
B 022	111		110.6		16449		97958		1939
B 023	124		124.42		7863		48331		2091
B 025	110		109.64		32546		174916		1835
B 030	111		110.69		13896		81110		1943
B 035	111		110.63		17833		102342		1900
B 043	111		110.6		20874		124572		1923
B 045	111		110.62		21218		129076		1932
B 066	111		110.59		12864		71956		1910
B 073	111		110.6		9223		57942		1914
B 095	115		115.1		30739		151790		1894
B 104	123		123.48		3584		17282		2022
B 111	116		116.11		17395		101029		2019
B 130	112		112.38		32467		175239		1886
B 131	115		115.19		20684		99674		1903
B 138	111		110.69		8298		49159		1894
B 146	116		116.11		9200		54764		1981
B 147	115		115.01		32410		185060		1887
B 148	115		115.14		22885		110526		1910
B 153	113		113.33		10053		59835		1965
B 160	124		124.43		5695		34824		2081
B 169	124		124.44		2432		13651		2083
B 183	115		115.16		32023		153753		1884
B 210	113		113.31		464		3035		2048
B 215	116		116.08		4235		25340		2073
B 217	111		110.64		7408		42177		1981
B 218	111		110.37		1011		6914		2051
B 222	116		116.14		6005		37273		2056
B 224	116		116.16		1004		6195		2074
B 227	111		110.64		7408		42177		1981
B 242	111		110.61		20003		124524		2050
B 247	113		113.49		33590		231875		2063
B 262	111		110.53		10644		67563		1975
B 266	111		110.73		629		3688		1981
B 275	113		113.35		17827		114549		2055
B 282	111		110.57		1051		7433		1988
B 305	111		110.63		15503		95334		1982
B 311	116		115.79		31541		310821		2144
B 315	113		113.38		10323		58518		2026
B 340	111		110.59		12672		76681		1990
B 344	111		110.55		8050		45832		2003
B 347	111		110.55		17758		107012		2005
B 353	113		113.33		14718		86368		2074
B 354	111		110.45		32167		295669		2098
B 355	116		116.15		24241		146006		2145
B 356	111		110.65		17648		104199		2034
B 359	124		124.36		4619		27997		2128
B 362	111		110.57		10791		67266		1972
B 366	111		110.52		7798		50550		2018
B 379	116		116.08		21254		121253		2082
B 380	111		110.59		1190		7553		1998
B 396	111		110.57		10791		67266		1972
B 412	110		109.59		32072		264580		1944
B 416	110		109.79		25908		162857		1957
B 432	110		109.69		32453		201219		1935
B 439	110		109.79		31101		195975		1916
B 451	124		124.49		2673		19207		2136
B 462	110		109.75		22014		129371		1911
B 465	110		109.59		32305		281933		1910
B 476	110		109.83		28189		181278		1953
B 483	115		115.25		4009		25675		2065
B 487	99		99.26		17835		115174		1939
B 488	110		110.1		32125		327625		1967
B 502	110		109.9		26834		167168		1954
B 507	110		109.72		32120		263218		1998
B 518	110		109.63		31928		280321		1905
B 525	110		109.78		32300		203060		1928
B 527	113		112.45		27658		170788		1953
B 534	113		112.44		4385		26779		1990
B 544	115		115.29		16205		96167		1987
B 563	115		115.18		32104		246341		2007
B 579	110		109.72		32439		251696		1908
B 580	113		112.53		24723		146337		1949
B 585	113		112.79		32309		279870		1982
B 596	110		109.76		32325		238929		2040
B 597	113		112.35		31775		250885		2001
B 603	113		112.5		32253		199280		1959
B 628	111		110.6		7481		46020		2036
B 640	111		110.66		3071		20497		2128
B 644	111		110.54		14564		92395		2056
B 647	111		110.7		10242		63414		2038
B 655	111		110.58		9569		57063		2001
B 662	116		116.18		10672		64540		2064
B 669	116		115.98		8658		55880		2089
B 676	116		116.12		12595		76411		2091
B 695	116		116.17		5363		33724		2056

## Sheet: Marker9-Hpms1-111
Sample Name	Allele 1	Allele 2	Size 1	Size 2	Height 1	Height 2	Peak Area 1	Peak Area 2	Data Point 1	Data Point 2
GW003	146	153	145.82	153.25	15728	15064	83793	82716	2344	2418
GW006	153		153.21		18095		95338		2373
GW031	150		150.1		3254		17106		2320
GW038	153		153.2		3444		19292		2384
GW040	159		159.27		10995		61105		2512
GW046	159		159.16		1554		8267		2456
GW062	150	159	150.19	159.27	5838	4377	31018	22360	2387	2483
GW065	153		153.21		7621		44576		2346
GW066	150		150.1		12786		67376		2302
GW072	159		159.18		19718		105661		2498
GW073	156	159	156.26	159.17	1983	1796	10563	9990	2401	2432
GW082	159		159.17		8686		44827		2465
GW086	153		153.17		27696		147068		2315
GW090	150		150.1		15434		81991		2282
GW097	146		145.85		4960		26557		2331
GW098	159		159.18		29688		159925		2522
GW102	159		159.06		18330		97895		2396
GW104	150	159	150.1	159.06	5622	3962	30615	20846	2294	2387
GW106	159		159.06		6038		32027		2406
GW107	159		159.06		1197		7328		2373
GW117	159		159.18		28032		153025		2508
GW118	153		153.2		20616		125642		2371
GW120	159		159.16		11347		58062		2393
GW129	150		150.19		21649		115065		2366
GW132	146	159	145.77	159.17	9161	8017	48875	42806	2297	2433
GW141	150		150.47		27492		142373		2446
GW142	156		156.26		15227		78045		2406
GW143	150		150.48		22656		117085		2326
GW154	159		159.26		703		4178		2462
GW160	150		150.19		1499		7948		2323
GW169	146	159	145.85	159.27	10116	9531	56802	53560	2321	2460
GW180	150		150.2		6200		32623		2297
GW183	150		150.1		2554		14928		2313
GW192	146	154	145.81	153.97	26665	11533	139478	58866	2249	2330
GW194	159		159.25		14548		76014		2377
GW208	150	159	150.2	159.17	1365	2851	8085	14798	2280	2374
GW213	146		145.81		27344		149874		2272
GW221	159		159.18		20516		108827		2442
GW225	150		150.1		16472		86297		2285
GW228	146		145.67		32550		210895		2241
GW234	159		159.26		7367		39932		2392
GW237	154		153.74		320		2420		2357
GW246	159		158.23		500		2769		2377
GW247	146		145.77		2597		14803		2243
GW250	159		159.26		3923		20401		2416
GW258	159		159.18		4035		21059		2392
GW259	159		159.17		1286		6797		2375
GW261	154	159	154.07	159.17	21586	32476	118722	193575	2334	2388
GW263	159		159.27		1540		8323		2420
GW273	154	159	154.31	159.26	457	575	2441	3005	2389	2442
GW278	146		145.78		32514		208512		2341
GW280	159		159.18		2030		10484		2487
GW284	153	159	153.21	159.17	7319	7991	38821	42514	2364	2427
GW289	146	153	145.71	153.2	8433	7421	46058	39410	2290	2364
GW291	154	159	153.97	159.17	16236	30520	88522	160526	2396	2451
GW295	153		153.27		27545		148153		2416
GW296	159		159.17		25134		129388		2465
GW299	159		159.08		13925		71648		2417
GW301	154	159	153.88	159.07	10149	16705	54847	91059	2344	2399
GW303	153		153.21		2830		15816		2338
GW309	150	159	150.1	159.27	3331	2315	19553	13514	2391	2488
GW315	159		159.17		710		4016		2393
GW323	150	159	150.1	159.17	2887	2223	17659	13236	2352	2448
GW329	146		145.78		1557		8351		2272
GW331	150	159	150.1	159.07	5929	4329	30278	21412	2285	2379
GW332	159		159.16		18604		97904		2390
GW342	150	159	150.19	159.27	22851	6616	121836	34065	2417	2514
GW349	154	159	153.92	159.16	8088	14436	43079	76753	2332	2387
GW355	159		159.07		12270		65609		2408
GW357	159		159.07		7096		39666		2421
GW360	159		159.27		22031		116000		2519
GW369	150		150		11581		61835		2312
GW382	159		159.27		12883		69107		2519
GW385	159		159.28		32562		176539		2565
GW389	150		150.1		15004		84063		2300
GW396	159		159.17		17067		97909		2473
GW404	159		159.16		22701		123111		2407
GW406	150		150.1		10439		54061		2320
GW408	159		159.18		9768		56257		2469
GW410	159		159.11		26305		151880		2482
GW412	146		145.69		13357		76869		2324
GW414	159		159.1		3223		17937		2434
GW417	150		149.89		23842		151385		2365
GW421	156		156.15		4748		25029		2459
GW422	159		159.09		7352		42368		2463
GW424	150	159	149.89	159.08	6173	5573	34184	32761	2331	2419
GW428	159		158.98		32535		208478		2409
GW433	159		159.11		30012		166344		2489
GW439	146		145.52		7053		41897		2270
GW440	153		153.19		2392		40999		2344
GW446	150	159	149.89	159.09	2485	2038	14138	12740	2376	2465
GW447	150	159	149.89	159.08	389	670	2863	4088	2339	2427
GW448	154	159	153.71	159.09	1358	821	18095	5697	2355	2407
GW450	159		159		16960		105014		2413
B 022	159		159.16		2668		15101		2448
B 023	150		150.1		21685		125246		2387
B 025	150		150.1		10256		57878		2410
B 030	150		150		27842		153434		2351
B 035	159		159.08		30053		165774		2434
B 043	150	159	150.1	159.16	1200	1105	6755	6090	2353	2448
B 045	159		159.26		19312		109032		2467
B 066	150		150.1		13492		74294		2323
B 073	159		159.18		2005		11070		2453
B 095	159		159.07		6820		37945		2409
B 104	146		145.74		3691		20433		2359
B 111	159		159.08		14159		82040		2452
B 130	150	153	150.1	153.18	12278	11559	69037	68219	2373	2405
B 131	153		153.08		1890		11338		2415
B 138	159		159.26		33277		184292		2438
B 146	150		150.1		1146		6046		2374
B 147	157		156.85		1988		12184		2451
B 148	159		159.18		3599		18459		2439
B 153	150		150.1		5769		34544		2331
B 160	153		153.11		2098		12478		2378
B 169	159		159.17		10400		63430		2436
B 183	159		159.27		10959		63508		2487
B 210	146	154	145.82	153.91	15856	10654	93871	62888	2320	2401
B 215	159		159.18		1251		7031		2516
B 217	159		159.29		70		393		2600
B 218	159		159.55		102		643		2557
B 222	146		145.79		157		883		2356
B 224	146		145.77		12768		67187		2281
B 227	159		159.18		1701		9236		2482
B 242	159		159.19		4280		25250		2555
B 247	159		159.2		3682		19410		2584
B 262	150	159	150.1	159.09	922	1013	5148	5584	2374	2470
B 266	150	159	150	159.17	747	381	4372	2482	2383	2480
B 275	159		159.19		823		4106		2528
B 282	159		159.19		3034		15230		2539
B 305	150		150		7044		39043		2382
B 311	159		159.29		3943		20609		2595
B 315	159		159.18		5110		26349		2500
B 340	159		159.09		3123		16836		2482
B 344	159		159.1		1614		8410		2506
B 347	159		159.09		4606		25845		2501
B 353	159		159.2		2710		16093		2547
B 354	159		159.29		2121		11036		2614
B 355	146		145.86		2022		10490		2448
B 356	159		159.19		3034		15230		2539
B 359	146		145.75		3998		20490		2338
B 362	159		159.17		359		2029		2462
B 366	153		153.12		1691		11102		2453
B 379	159		159.19		3502		18028		2528
B 380	159		159.18		3514		17586		2501
B 396	150		149.89		10964		60782		2334
B 412	159		159.09		16292		92512		2410
B 416	159		159.11		3368		20551		2433
B 432	150		149.89		25090		143259		2311
B 439	159		159		11480		65426		2379
B 451	159		159.1		31908		179828		2466
B 462	159		159		15635		86235		2377
B 465	159		158.89		32472		260882		2378
B 476	159		159.11		25206		158161		2431
B 483	146		145.66		11111		60876		2359
B 487	146	159	145.69	159.11	5967	7738	32514	42671	2282	2409
B 488	153		152.95		32552		213368		2327
B 502	149		149.33		11401		179345		3144
B 507	159		159.12		14268		78522		2472
B 518	159		159		25198		141791		2372
B 525	150		149.89		17550		100280		2297
B 527	153		153.05		15189		90735		2332
B 534	153		153.23		8675		54483		2380
B 544	146		145.69		5072		27098		2274
B 563	150		149.89		14245		87647		2336
B 579	159		159.09		22273		125542		2373
B 580	150		150		13580		76389		2299
B 585	150		149.77		32558		253074		2329
B 596	159		159.21		20228		114668		2519
B 597	150		149.89		32610		197918		2361
B 603	150		149.89		31078		165753		2308
B 628	150		150.19		12599		70137		2449
B 640	159		159.19		7337		42041		2540
B 644	159		159.2		32412		205688		2574
B 647	159		159.28		3145		16817		2552
B 655	150		150.19		18403		97000		2411
B 662	159		159.18		16485		92266		2513
B 669	159		159.19		7337		42041		2540
B 676	159		159.19		8274		44940		2543
B 695	159		159.18		2549		14681		2501

## Sheet: Marker10-Epms-386
Sample Name	Allele 1	Allele 2	Size 1	Size 2	Height 1	Height 2	Peak Area 1	Peak Area 2	Data Point 1	Data Point 2
GW003	142	146	141.78	146.13	2232	1483	14007	8876	2312	2353
GW006	142		141.78		4088		26744		2302
GW031	142		141.78		623		3963		2274
GW038	142		141.84		321		2221		2370
GW040	144		143.98		3255		22258		2439
GW046	142		141.78		4088		26744		2302
GW062	148		148.33		2998		19081		2394
GW065	151	155	150.68	154.6	1042	727	6431	4437	2425	2466
GW066	149		148.63		4963		32016		2375
GW072	151		150.69		2314		14809		2345
GW073	146		146.06		788		5279		2402
GW082	146		146.12		4333		27153		2331
GW086	142	146	141.81	146.09	4985	3951	32089	24968	2256	2296
GW090	146		146.19		1488		9807		2313
GW097	146	155	146.2	154.56	2446	5666	16385	35537	2428	2513
GW098	146		146.27		2467		16168		2517
GW102	148		148.33		2998		19081		2394
GW104	146		146.12		4333		27153		2331
GW106	142		141.71		3772		24998		2287
GW107	142		141.78		767		5232		2310
GW117	142		141.81		2491		16175		2432
GW118	142		141.84		6451		41808		2386
GW120	146		146.2		1968		12545		2405
GW129	146		146.13		4655		30943		2378
GW132	142		141.89		7991		51646		2302
GW141	146		146.23		451		3053		2471
GW142	146		146.23		4702		30522		2458
GW143	146		146.14		2671		18549		2448
GW154	142		141.49		28764		225324		2260
GW160	146		146.02		28899		173905		2331
GW169	142	146	141.68	146.13	8491	5424	54192	31506	2324	2366
GW180	146		146.09		18108		97181		2302
GW183	146		145.98		7017		41890		2317
GW192	142		141.49		28764		225324		2260
GW194	146		146.05		23963		135506		2288
GW208	146		145.98		24996		137752		2294
GW213	142		141.71		30612		186223		2276
GW221	144		143.86		7061		40332		2350
GW225	142		141.7		12028		70068		2260
GW228	142		141.62		26652		155300		2252
GW234	142		141.7		2723		17393		2263
GW237	144	146	143.53	145.87	134	91	923	1060	2294	2316
GW246	142		141.71		860		5660		2302
GW247	146		146.08		918		5218		2289
GW250	140	145	139.43	145.35	163	374	1352	2080	2261	2316
GW258	142		141.73		3318		20010		2264
GW259	142	151	141.73	150.59	326	154	2833	880	2241	2324
GW261	142	151	141.7	150.59	10798	7601	61625	40838	2259	2343
GW263	142	146	141.78	146.23	276	262	1470	1428	2286	2328
GW273	142		141.71		860		5660		2302
GW278	142		141.68		28719		183502		2321
GW280	141	146	141.48	145.82	25200	20424	150931	111301	2345	2384
GW284	142	151	141.75	150.68	333	331	1639	2027	2358	2444
GW289	141		141.36		27987		229097		2309
GW291	142		141.78		24547		136891		2321
GW295	142	146	141.68	146.13	30339	22945	178390	125884	2328	2370
GW296	146		145.71		8306		51256		2355
GW299	146		145.78		3735		22716		2341
GW301	146		145.78		26124		167726		2356
GW303	146		145.78		4926		32970		2352
GW309	146		145.78		3735		22716		2341
GW315	142		141.71		572		3304		2307
GW323	148		148.1		28225		188633		2354
GW329	146		145.74		13780		85159		2309
GW331	154		154.31		4597		28812		2403
GW332	146		146.09		1573		9230		2362
GW342	146		146.16		19239		104838		2410
GW349	146		146.12		5267		29494		2339
GW355	150		150.31		13258		76290		2353
GW357	144		143.58		5657		34583		2280
GW360	146		146.09		16772		94621		2347
GW369	152		152.27		25401		160837		2375
GW382	146		146.09		27805		155293		2443
GW385	142		141.78		7479		42621		2337
GW389	146		146.12		1834		10303		2339
GW396	141		141.42		25009		149063		2250
GW404	141		141.3		11738		77818		2276
GW406	142		141.78		7479		42621		2337
GW408	155		155.22		78		767		2437
GW410	146		146.05		9062		50835		2410
GW412	146		146.09		12702		69437		2353
GW414	146		146.09		18961		104996		2339
GW417	146		145.66		4379		27547		2302
GW421	146		145.66		16891		104785		2317
GW422	142	146	141.78	146.12	19575	13777	111134	76156	2302	2343
GW424	142	151	141.71	150.69	7712	5928	45819	33311	2306	2391
GW428	146	151	146.13	150.59	21618	17609	137318	105016	2367	2410
GW433	141		141.42		2885		17994		2402
GW439	124		123.57		30285		263481		2122
GW440	140	146	145.87		29984		205201		2325
GW446	146		146.13		30266		169459		2360
GW447	148		148.13		21770		133214		2357
GW448	146		146.41		20947		116484		2371
GW450	146		145.92		29662		210731		2353
B 022	146		146.34		13843		83154		2308
B 023	146		146.26		7272		44146		2312
B 025	146		146.3		6404		40311		2352
B 030	146		146.27		15229		85275		2309
B 035	146		146.3		12995		71521		2262
B 043	146		146.31		10943		64425		2289
B 045	146		145.92		29662		210731		2353
B 066	146		146.23		15955		88039		2273
B 073	146		146.23		2841		16743		2278
B 095	146		146.3		15938		88505		2243
B 104	161		160.55		10718		67338		2478
B 111	142		141.97		8998		52638		2288
B 130	142		141.97		13604		85329		2271
B 131	142		141.97		13604		85329		2271
B 138	142		141.92		17610		97808		2216
B 146	142		141.93		8363		52467		2244
B 147	142		141.97		10665		68414		2283
B 148	142		141.97		17191		112463		2311
B 153	146		146.23		14812		81817		2304
B 160	146		146.23		11780		67092		2302
B 169	142		141.89		10353		58840		2272
B 183	142		141.97		10075		61029		2297
B 210	142		141.86		171		1257		2284
B 215	141		140.7		3183		17630		2277
B 217	142		141.86		792		4197		2265
B 218	142		142.04		118		894		2332
B 222	142		141.86		792		4197		2265
B 224	142		141.86		349		3542		2284
B 227	146		146.24		9389		52497		2307
B 242	146		146.2		5024		30377		2372
B 247	146		146.17		5790		31727		2342
B 262	146		146.13		1514		8633		2283
B 266	146		146.45		166		1183		2298
B 275	146		146.27		1952		11019		2339
B 282	146		146.24		602		3526		2300
B 305	146		146.13		4121		24294		2298
B 311	144		144.08		3958		21622		2383
B 315	146		146.24		5978		32507		2308
B 340	146		146.24		6359		34043		2301
B 344	146		146.13		8040		43535		2310
B 347	146		146.13		6373		36074		2316
B 353	161		160.55		5721		31888		2515
B 354	142		141.91		6291		34208		2370
B 355	142		141.84		6811		38002		2354
B 356	146		146.2		6710		36269		2349
B 359	146		146.24		7803		42322		2299
B 362	146		146.13		7898		44522		2288
B 366	142		141.87		5254		31770		2299
B 379	146		146.27		4668		24628		2340
B 380	146		146.23		4083		21884		2313
B 396	146		145.68		13998		78813		2293
B 412	146	160	145.76	160.2	9045	5520	57047	35491	2283	2418
B 416	144		143.44		5021		31494		2265
B 432	146		145.64		18115		107698		2271
B 439	141		141.34		13814		85086		2216
B 451	146		145.8		19332		111360		2335
B 462	141		141.34		9474		54385		2213
B 465	146		145.6		30497		207594		2247
B 476	146		145.65		3999		32938		2290
B 483	141		141.41		19411		115310		2316
B 487	146		145.64		9317		55882		2274
B 488	141		141.35		24735		143326		2225
B 502	146		145.65		9883		79633		2290
B 507	146		145.69		28326		172621		2342
B 518	146		145.56		9849		227869		3367
B 525	146		145.76		19198		118604		2269
B 527	141		141.26		6458		43064		2222
B 534	141		141.35		3261		23289		2260
B 544	141		141.32		6275		36988		2236
B 563	146		145.65		9472		73552		2293
B 579	146		145.71		28484		169748		2242
B 580	146		145.64		9658		58462		2261
B 585	146		145.69		28316		174743		2293
B 596	146		145.77		12732		74406		2384
B 597	146		145.69		26088		149616		2321
B 603	146		145.76		19207		112578		2267
B 628	161		160.54		492		2947		2553
B 640	146		145.69		28316		174743		2293
B 644	146		146.17		6822		39407		2439
B 647	146		146.1		2419		14483		2438
B 655	146		146.13		4975		27746		2368
B 662	142		141.76		1355		8312		2324
B 669	142		141.73		671		4351		2348
B 676	142		141.81		396		2290		2359
B 695

[truncated: 17 more sheets: Marker11-HpmsAT2-14, Marker12-Epms-391, Marker13-Epms-310, Marker14-HpmsE095, Marker15-Gpms-101, Marker16-Epms-725, Marker17-HpmsCaSIG19, Marker18-Epms-419, Marker19-HpmsE008, Marker 20-HpmsE088, Marker21-EPMS-680, Marker22-Epms342, Marker23-GPMS-29, Marker24-Hpms2-24, Marker25-HpmsE013, Marker26-Gpms-169, Marker27-HpmsE128]
